# Supplementary material for: Intraspecific Genetic Variation for Behavioral Isolation Loci in Drosophila
Source: Genes (Basel). 2021 Oct 26;12(11):1703. doi: 10.3390/genes12111703 (PMC8619000; doi:10.3390/genes12111703)
Supplement: Supplementary file 1 [file genes-12-01703-s001.zip]

Archive with 2 entries (2 files):
- genes-1412154-supplementary.pdf
- genes-1412154-supplementary.xls
