# Supplementary material for: Intraspecific Genetic Variation for Behavioral Isolation Loci in Drosophila
Source: Genes (Basel). 2021 Oct 26;12(11):1703. doi: 10.3390/genes12111703 (PMC8619000; doi:10.3390/genes12111703)
Supplement: Supplementary file 1 [file genes-12-01703-s001.zip › genes-1412154-supplementary.xls]

## Sheet: S2 Assay set 1
Supplementary Table S2. Behavior scores (1=mated, 0-unmated) and genotypes (1-heterozygous, 0=homozygous) for backcross males made from three strains of Drosophila simulans crossed to D. mauritiana. "Copulation occurrence" is copulation scores for only those males that courted.
							MARKERS
Strain	Individual	Courtship latency	Copulation latency	Copulation duration	Copulation	Copulation occurrence	3L_1457	3L_3126/3484	3L_10062/10365	3L_16008	3R_668/697	3R_84D/3880	3R_8135	3R_22436	3R_27488
simFC	1	13.1667	.	.	0	0	0	0	1	1	1	1	1	0	0
simFC	2	14.6333	16	8.01667	1	1	0	0	0	0	0	0	0	0	0
simFC	3	11.0167	17.6167	8.28333	1	1	0	0	0	0	0	0	0	0	1
simFC	4	1.88333	.	.	0	0	1	1	1	1	1	1	1	1	1
simFC	5	52.2167	54.9833	6.43333	1	1	0	0	0	0	0	0	1	0	0
simFC	6	16.5333	27.7	12.6333	1	1	0	0	1	0	0	0	0	0	0
simFC	7	55.4667	.	.	0	0	0	0	1	1	1	1	1	1	1
simFC	8	9.46667	.	.	0	0	0	0	1	1	1	1	1	1	1
simFC	9	9.35	21.4833	18.8	1	1	0	0	0	0	0	0	1	1	1
simFC	10	38.35	40.5833	10.9	1	1	0	0	0	0	0	0	0	0	0
simFC	11	10.2167	.	.	0	0	0	0	1	1	1	1	1	0	0
simFC	12	52.7333	64.6833	12.9833	1	1	1	1	0	0	0	0	0	1	1
simFC	13	51.4833	52.7167	14.6833	1	1	1	1	0	0	0	0	0	0	1
simFC	14	5.25	6.15	8.48333	1	1	1	1	1	1	1	0	0	0	0
simFC	15	2.61667	5.16667	8.43333	1	1	0	0	0	0	0	0	0	0	1
simFC	16	22.25	29.7333	21.1	1	1	1	1	0	0	0	0	0	1	1
simFC	17	.	.	.	0	.	0	1	0	0	1	0	0	1	1
simFC	18	8.13333	14.65	20.45	1	1	1	1	1	1	1	1	1	1	1
simFC	19	.	.	.	0	.	1	1	1	1	1	1	1	0	0
simFC	20	11.05	.	.	0	0	0	0	0	1	.	1	1	1	1
simFC	21	.	.	.	0	.	1	1	1	1	1	1	1	1	1
simFC	22	.	.	.	0	.	0	0	1	1	1	1	1	1	1
simFC	23	3.43333	.	.	0	0	0	0	1	1	1	1	1	0	0
simFC	24	14.8	.	.	0	0	0	0	0	0	0	0	0	0	0
simFC	25	.	.	.	0	.	0	0	0	0	0	0	0	1	1
simFC	26	.	.	.	0	.	0	0	1	1	1	1	1	1	1
simFC	27	5.38333	14.5667	12.9667	1	1	1	1	1	1	1	1	1	0	0
simFC	28	.	.	.	0	.	1	1	0	0	0	1	1	0	0
simFC	29	9.75	.	.	0	0	0	0	1	1	1	1	1	1	1
simFC	30	23.3333	23.35	17.45	1	1	0	0	0	0	0	0	0	0	1
simFC	31	23.3667	26.7	24.9	1	1	0	0	1	1	1	1	1	1	1
simFC	32	5.51667	33.6	16.0667	1	1	0	1	1	1	1	1	1	1	1
simFC	33	71.3833	.	.	0	0	0	0	0	0	0	0	1	1	0
simFC	34	5.68333	10.9833	13.05	1	1	1	1	1	1	1	1	1	1	1
simFC	35	.	.	.	0	.	1	1	1	1	1	1	1	0	0
simFC	36	14.0333	.	.	0	0	1	1	1	1	1	1	1	0	0
simFC	37	2.83333	5.85	14.85	1	1	1	1	1	1	1	1	1	1	1
simFC	38	35.1667	.	.	0	0	0	0	1	1	1	1	1	1	1
simFC	39	.	.	.	0	.	1	1	1	1	1	1	1	1	1
simFC	40	2.68333	10.3333	7.71667	1	1	0	0	0	0	0	0	0	0	0
simFC	41	12.85	19.6	12.1	1	1	0	0	1	1	1	1	1	0	0
simFC	42	36.5	.	.	0	0	.	.	.	.	.	.	.	.	0
simFC	43	0.966667	.	.	0	0	0	0	.	.	1	1	.	1	1
simFC	44	7.51667	10.75	18.25	1	1	1	1	1	.	1	1	0	0	1
simFC	45	.	.	.	0	.	1	1	1	1	1	1	1	1	1
simFC	46	59.3667	.	.	0	0	1	1	1	1	1	1	0	1	1
simFC	47	.	.	.	0	.	0	0	0	0	0	0	0	0	0
simFC	48	14.7167	22.0333	14.5	1	1	1	1	1	1	.	1	1	0	0
simFC	49	5.95	9.75	15.9333	1	1	1	1	1	1	1	1	1	0	0
simFC	50	.	.	.	0	.	0	0	0	0	0	0	0	0	0
simFC	51	3.01667	6.83333	15.7833	1	1	1	1	1	1	1	1	1	0	.
simFC	52	17.3167	.	.	0	0	1	1	1	1	1	1	1	1	1
simFC	53	.	.	.	0	.	1	1	0	0	0	0	0	1	1
simFC	54	28.0667	31.0833	19.7833	1	1	0	1	1	1	1	1	1	0	0
simFC	55	15.1	.	.	0	0	0	0	1	1	1	1	1	0	0
simFC	56	13.5333	19.3	12.8167	1	1	1	1	1	1	1	1	1	0	0
simFC	57	23.8333	.	.	0	0	1	0	1	1	1	1	0	0	0
simFC	58	.	.	.	0	.	0	0	1	1	1	1	1	1	1
simFC	59	10.8833	13.8333	33.1333	1	1	0	0	1	1	1	1	1	1	1
simFC	60	1.7	.	.	0	0	1	1	1	1	1	1	1	1	1
simFC	61	15.4333	29.3667	26.0833	1	1	1	1	1	1	1	1	1	1	0
simFC	62	1.83333	.	.	0	0	1	1	1	1	1	1	1	1	1
simFC	63	.	.	.	0	.	1	1	1	1	1	1	1	1	1
simFC	64	.	.	.	0	.	0	0	1	1	1	1	0	1	1
simFC	65	.	.	.	0	.	1	1	1	.	1	1	.	1	.
simFC	66	.	.	.	0	.	0	0	0	0	0	0	.	0	.
simFC	67	31.2833	.	.	0	0	0	0	0	0	0	0	.	0	.
simFC	68	14.2	21.6667	12.65	1	1	1	1	1	1	1	1	1	1	.
simFC	69	18.6667	31.9	18.2833	1	1	1	1	1	1	1	1	.	.	.
simFC	70	45.2667	.	.	0	0	1	1	1	1	1	1	0	0	0
simFC	71	4.16667	5.2	7.18333	1	1	1	1	0	0	0	0	.	.	.
simFC	72	.	.	.	0	.	0	0	0	.	0	0	.	.	.
simFC	73	15.7833	18.35	14.15	1	1	1	1	0	0	0	0	0	1	.
simFC	74	1.91667	.	.	0	0	0	0	0	0	0	0	.	.	.
simFC	75	9.91667	.	.	0	0	0	0	0	0	0	0	0	0	.
simFC	76	27.9167	.	.	0	0	1	0	0	0	0	0	.	.	.
simFC	77	.	.	.	0	.	0	0	0	0	0	0	0	0	.
simFC	78	35.7667	.	.	0	0	1	1	0	.	0	0	.	0	.
simFC	79	38.2667	.	.	0	0	0	0	1	0	0	0	.	0	.
simFC	80	.	.	.	0	.	1	1	1	1	1	1	1	1	.
simFC	81	14.15	15.3333	15.55	1	1	1	1	1	0	0	0	1	1	1
simFC	82	14.0667	14.0833	19.5	1	1	0	0	0	0	0	0	1	1	.
simFC	83	34.0833	36.4167	20.8333	1	1	1	1	1	.	1	1	1	1	.
simFC	84	18.0167	19.7667	13.4833	1	1	1	1	.	.	.	0	0	0	.
simFC	85	39.1167	52.5333	21.6333	1	1	1	1	0	0	0	0	0	1	.
simFC	86	18.3333	.	.	0	0	1	1	0	.	0	0	.	1	.
simFC	87	2.86667	44.9	9.53333	1	1	0	0	0	0	1	1	1	0	0
simFC	88	7.86667	.	.	0	0	1	1	0	0	0	0	0	0	0
simFC	89	61.6667	.	.	0	0	0	0	0	0	0	0	0	0	0
simFC	90	.	.	.	0	.	0	0	0	0	0	0	0	1	1
simFC	91	.	.	.	0	.	1	1	1	1	1	1	1	0	0
simFC	92	.	.	.	0	.	1	1	0	0	0	0	0	1	0
simFC	93	.	.	.	0	.	0	0	0	0	0	0	0	0	0
simFC	94	9.65	30.7333	15.3667	1	1	0	0	0	0	0	0	0	1	1
simFC	95	.	.	.	0	.	1	1	1	1	1	1	1	1	1
simFC	96	.	.	.	0	.	0	0	0	0	0	0	0	0	0
simFC	97	41.15	43.6833	16.0833	1	1	0	0	0	0	0	0	0	0	0
simFC	98	13.3167	19.2833	21.65	1	1	1	1	1	1	1	1	1	0	0
simFC	99	8.93333	9.9	23.9833	1	1	0	0	1	1	1	1	1	0	0
simFC	100	8.45	9.83333	16.5	1	1	1	1	1	1	1	1	1	0	0
simFC	101	8.93333	44.7333	18.7	1	1	0	0	1	1	1	1	1	0	0
simFC	102	32.8833	34.6167	14.4667	1	1	0	0	1	1	1	1	1	1	1
simFC	103	.	.	.	0	.	0	0	0	0	0	0	0	1	1
simFC	104	30.0333	.	.	0	0	0	0	0	0	0	0	0	1	1
simFC	105	19.35	31.0667	23.1333	1	1	1	1	1	1	1	1	1	1	1
simFC	106	.	.	.	0	.	1	1	1	1	1	1	1	1	1
simFC	107	43.8167	43.8333	18.8	1	1	1	1	1	1	1	1	1	0	0
simFC	108	.	.	.	0	.	0	0	0	0	0	0	1	1	1
simFC	109	.	.	.	0	.	0	0	0	.	0	0	0	0	0
simFC	110	.	.	.	0	.	1	1	0	0	0	0	1	1	1
simFC	111	32.1167	.	.	0	0	0	0	1	1	1	1	1	1	1
simFC	112	9.11667	11	13.8	1	1	1	1	0	0	0	0	0	0	0
simFC	113	13.3833	.	.	0	0	1	1	1	1	1	1	1	1	1
simFC	114	.	.	.	0	.	0	0	0	0	0	0	0	0	0
simFC	115	6.41667	6.66667	3.98333	1	1	0	0	1	1	1	1	1	1	0
simFC	116	.	.	.	0	.	0	0	1	1	1	1	1	0	0
simFC	117	.	.	.	0	.	0	1	1	1	1	1	1	1	1
simFC	118	10.4167	19.9333	15.2	1	1	1	1	1	1	1	1	1	1	1
simFC	119	.	.	.	0	.	1	1	1	1	1	1	1	1	1
simFC	120	.	.	.	0	.	1	1	0	0	0	0	0	1	1
simFC	121	20.4333	21.3667	15.4333	1	1	1	1	1	1	1	1	1	0	0
simFC	122	18.5833	.	.	0	0	1	1	1	1	1	1	1	0	1
simFC	123	16.7167	.	.	0	0	0	0	0	1	1	1	1	0	1
simFC	124	.	.	.	0	.	0	0	0	0	0	0	0	0	0
simFC	125	29.1833	.	.	0	0	1	1	0	0	0	0	0	1	1
simFC	126	.	.	.	0	.	0	0	0	1	1	1	0	0	0
simFC	127	.	.	.	0	.	1	1	1	1	1	1	1	1	1
simFC	128	12.6167	26.75	16.6333	1	1	0	0	0	0	0	0	0	0	.
simFC	129	.	.	.	0	.	1	1	0	0	0	0	0	0	0
simFC	130	16.5667	.	.	0	0	1	1	0	0	0	0	0	1	1
simFC	131	22.7833	.	.	0	0	1	1	0	0	0	0	0	1	1
simFC	132	7.28333	8.88333	13.25	1	1	0	0	1	1	1	1	1	0	0
simFC	133	41.4833	49.7	.	1	1	1	1	1	1	1	1	1	0	0
simFC	134	32.9833	.	.	0	0	1	1	0	0	0	0	0	0	0
simFC	135	.	.	.	0	.	1	1	1	0	0	0	0	0	0
simFC	136	8.6	9.61667	8.53333	1	1	0	0	1	1	1	1	1	0	0
simFC	137	16.7333	23.3667	19.15	1	1	0	0	0	0	0	0	0	0	0
simFC	138	30.0333	36.3667	15.4	1	1	1	1	1	1	1	1	1	0	0
simFC	139	.	.	.	0	.	0	1	1	0	0	0	0	0	0
simFC	140	.	.	.	0	.	0	0	0	0	0	0	0	1	1
simFC	141	.	.	.	0	.	0	0	0	0	0	0	0	.	0
simFC	142	6.18333	10.9333	23.4833	1	1	1	1	1	0	0	0	0	1	1
simFC	143	4.73333	6.1	8.5	1	1	0	0	1	1	1	1	1	1	1
simFC	144	.	.	.	0	.	0	0	1	0	0	0	0	0	0
simFC	145	25.4833	27.9333	10.4167	1	1	0	0	0	0	0	1	1	1	1
simFC	146	26.6	.	.	0	0	1	1	1	1	1	1	1	1	1
simFC	147	15.5	39.2667	9.41667	1	1	0	0	1	1	1	1	1	.	1
simFC	148	6.91667	8.81667	9.46667	1	1	0	0	1	1	1	1	1	1	1
simFC	149	13.0833	17.5167	13.95	1	1	1	1	1	0	0	0	0	1	1
simFC	150	12.3833	14.4	11.0167	1	1	1	1	1	1	1	1	1	0	0
simFC	151	3.5	.	.	0	0	0	0	1	1	1	1	1	1	1
simFC	152	.	.	.	0	.	0	0	0	0	.	0	0	1	1
simFC	153	30.5833	52.25	10.1333	1	1	1	1	.	1	1	1	1	0	0
simFC	154	.	.	.	0	.	0	0	0	0	0	0	0	0	0
simFC	155	4.55	.	.	0	0	1	1	0	0	0	0	0	1	1
simFC	156	.	.	.	0	.	1	1	0	0	0	0	1	.	1
simFC	157	5.98333	6.75	29.9833	1	1	1	1	0	0	0	0	.	1	1
simFC	158	.	.	.	0	.	0	0	1	1	1	1	1	.	0
simFC	159	29.05	33.15	13.3833	1	1	1	1	0	0	0	0	0	.	0
simFC	160	14.6667	19.5167	12.6167	1	1	1	1	0	0	0	0	0	.	1
simFC	161	.	.	.	0	.	1	1	1	1	1	1	1	1	1
simFC	162	.	.	.	0	.	1	1	0	0	.	0	0	.	1
simFC	163	27.35	29.4667	17.9	1	1	1	1	0	0	.	0	0	.	1
simFC	164	.	.	.	0	.	0	0	0	0	0	0	.	.	0
simFC	165	.	.	.	0	.	1	0	0	0	0	1	1	.	1
simFC	166	2.63333	.	.	0	0	0	0	0	0	0	0	0	.	0
simFC	167	23.7833	.	.	0	0	1	1	0	0	0	0	1	.	1
simFC	168	12.4667	23.1833	12.7667	1	1	1	1	1	1	1	1	.	.	0
simFC	169	16.6333	19.0167	17.0667	1	1	0	0	0	0	.	0	.	.	0
simFC	170	13.2	42.15	8.8	1	1	1	1	0	0	0	0	0	.	0
simFC	171	7.1	.	.	0	0	0	0	0	0	0	.	0	.	1
simFC	172	43.2667	46.6833	19.9667	1	1	1	1	0	1	1	1	1	1	1
simFC	173	28.5833	.	.	0	0	1	1	1	.	1	1	1	.	0
simFC	174	13.1167	.	.	0	0	0	0	1	1	1	1	1	.	1
simFC	175	10.5333	.	.	0	0	1	1	1	0	0	0	1	.	1
simFC	176	23.9667	.	.	0	0	1	1	0	0	0	0	0	.	1
simFC	177	.	.	.	0	.	1	1	0	0	0	0	0	.	0
simFC	178	4.01667	4.95	6.88333	1	1	0	0	1	1	1	1	1	0	0
simFC	179	.	.	.	0	.	0	0	0	0	0	0	1	1	1
simFC	180	.	.	.	0	.	1	1	0	0	0	0	0	1	1
simFC	181	.	.	.	0	.	1	1	1	0	0	0	0	1	1
simFC	182	9.41667	.	.	0	0	1	1	1	1	1	1	.	1	0
simFC	183	.	.	.	0	.	1	1	0	.	0	0	.	1	1
simFC	184	.	.	.	0	.	1	1	1	0	0	0	0	1	1
simFC	185	.	.	.	0	.	1	1	1	0	0	0	0	1	0
simFC	186	11.6	.	.	0	0	1	1	0	0	0	0	0	0	0
simFC	187	42.8167	.	.	0	0	1	1	0	0	0	0	0	1	1
simFC	188	12.4833	16.5	10.9167	1	1	0	.	0	1	1	1	1	.	1
simFC	189	27.9167	.	.	0	0	1	.	1	1	1	1	1	0	0
simFC	190	15.0833	16.3333	9.31667	1	1	1	.	1	1	.	1	1	.	1
simFC	191	14.7667	37.1167	16.1833	1	1	0	.	0	0	0	0	.	0	0
simFC	192	8.36667	15.2	7.46667	1	1	0	0	1	.	1	1	1	.	0
simFC	193	32.8	36.8833	16.2167	1	1	1	.	1	0	0	0	0	1	1
simFC	194	.	.	.	0	.	0	0	0	0	0	0	0	.	0
simFC	195	13.0167	28.1667	13.6167	1	1	1	1	0	0	0	0	0	1	1
simFC	196	8.63333	10.3167	14.8167	1	1	1	1	1	1	1	1	1	0	1
simFC	197	5.65	.	.	0	0	1	1	1	1	1	1	1	1	1
simFC	198	9.91667	.	.	0	0	1	.	1	1	1	1	1	0	0
simFC	199	13.3333	.	.	0	0	1	1	1	1	.	1	1	.	0
simFC	200	.	.	.	0	.	0	0	1	1	1	1	1	1	1
simFC	201	9.2	13.9667	12.3333	1	1	1	1	1	1	1	1	1	1	0
simFC	202	13.8667	.	.	0	0	1	1	1	1	1	1	1	0	0
simFC	203	.	.	.	0	.	0	0	1	1	1	1	1	1	1
simFC	204	8.55	29.9833	6.83333	1	1	1	1	1	1	1	1	0	0	0
simFC	205	11.4167	13.8833	9.48333	1	1	0	0	1	1	1	1	1	1	0
simFC	206	6.71667	.	.	0	0	1	1	1	0	0	0	0	0	1
simFC	207	11.2333	16.9667	7.58333	1	1	0	0	1	1	1	0	0	0	0
simFC	208	.	.	.	0	.	0	0	0	0	0	0	0	1	1
simFC	209	8.25	.	.	0	0	0	0	0	0	0	0	1	1	1
simFC	210	35	39.2833	11.2	1	1	1	1	0	0	0	0	1	1	1
simFC	211	.	.	.	0	.	0	0	0	0	0	0	0	1	1
simFC	212	.	.	.	0	.	1	1	1	1	1	1	1	1	0
simFC	213	45.8833	55.8333	13.3	1	1	0	0	0	1	0	0	0	1	1
simFC	214	8.15	.	.	0	0	0	0	1	1	1	1	1	1	0
simFC	215	.	.	.	0	.	0	0	1	1	1	1	1	0	0
simFC	216	.	.	.	0	.	1	1	1	1	1	1	1	0	0
simFC	217	.	.	.	0	.	0	0	0	0	.	0	0	0	0
simFC	218	.	.	.	0	.	1	1	1	1	1	1	1	1	1
simFC	219	28.2333	.	.	0	0	1	1	1	1	1	1	1	0	1
simFC	220	.	.	.	0	.	1	1	0	0	0	0	1	1	1
simFC	221	4.06667	.	.	0	0	1	1	0	0	0	0	0	0	0
simFC	222	3.91667	15.7833	20.4667	1	1	1	1	1	1	1	1	1	1	1
simFC	223	6.7	8.05	12.1667	1	1	0	0	1	1	1	1	1	1	0
simFC	224	.	.	.	0	.	1	1	1	1	1	1	0	0	0
simFC	225	2.48333	.	.	0	0	1	1	1	1	1	1	1	0	0
simFC	226	11.8667	13.5833	10.6167	1	1	0	0	0	0	0	0	0	0	0
simFC	227	3.15	.	.	0	0	0	0	1	1	1	1	1	1	1
simFC	228	.	.	.	0	.	0	0	1	1	1	1	1	1	1
simFC	229	29.45	.	.	0	0	1	1	1	1	1	1	1	1	1
simFC	230	58.3667	.	.	0	0	.	1	1	1	1	1	1	0	0
simFC	231	42.0167	44.95	9.86667	1	1	1	1	1	1	1	1	1	1	0
simFC	232	.	.	.	0	.	0	0	0	0	0	0	0	1	0
simFC	233	16.0667	19.2667	11.0667	1	1	1	1	0	0	0	0	0	0	0
simFC	234	11.2833	.	.	0	0	0	0	1	1	1	1	1	1	1
simFC	235	9.11667	9.13333	16.7833	1	1	1	1	0	0	0	0	1	1	1
simFC	236	.	.	.	0	.	0	0	1	1	1	1	1	1	1
simFC	237	13.35	.	.	0	0	0	0	1	1	1	1	1	0	0
simFC	238	37.65	.	.	0	0	0	0	0	0	0	0	0	1	1
simFC	239	40.3667	.	.	0	0	0	0	1	0	0	0	0	0	1
simFC	240	41.1667	45.2167	0.166667	1	1	0	0	0	0	0	0	0	0	0
simFC	241	8.01667	8.06667	7.73333	1	1	0	0	0	0	0	0	0	1	1
simFC	242	.	.	.	0	.	0	0	0	0	1	1	1	1	1
simFC	243	44.6833	.	.	0	0	0	0	1	1	1	1	1	1	1
simFC	244	.	.	.	0	.	1	1	1	1	1	1	1	1	1
simFC	245	.	.	.	0	.	1	1	0	0	0	0	1	0	0
simFC	246	15.6167	.	.	0	0	0	0	1	1	1	1	1	1	1
simFC	247	.	.	.	0	.	1	1	1	1	1	1	1	0	0
simFC	248	10.7167	.	.	0	0	0	0	0	0	0	0	0	1	1
simFC	249	.	.	.	0	.	1	1	1	0	0	0	0	0	0
simFC	250	8.25	34.6167	15.0667	1	1	1	1	1	1	1	1	1	0	0
simFC	251	15.5333	.	.	0	0	0	1	0	0	0	0	0	1	1
simFC	252	.	.	.	0	.	1	1	1	0	0	0	0	1	1
simFC	253	.	.	.	0	.	0	0	0	0	0	0	1	0	0
simFC	254	.	.	.	0	.	1	1	1	1	1	0	0	1	1
simFC	255	.	.	.	0	.	1	1	1	0	0	0	0	0	0
simFC	256	54.3833	.	.	0	0	1	1	1	1	1	1	1	1	1
simFC	257	.	.	.	0	.	1	1	1	1	1	1	1	1	1
simFC	258	33.3167	35.5833	19.45	1	1	1	1	1	1	1	1	0	0	1
simFC	259	18.1167	.	.	0	0	0	0	0	0	0	0	0	1	1
simFC	260	66.45	66.4667	.	1	1	0	0	1	1	1	1	1	1	1
simFC	261	2.83333	.	.	0	0	1	1	1	0	0	1	1	0	0
simFC	262	51.7	54.6333	8.78333	1	1	0	0	1	1	1	1	1	1	1
simFC	263	27.3667	.	.	0	0	0	0	1	1	1	1	1	1	1
simFC	264	.	.	.	0	.	0	0	0	0	0	0	1	1	1
simFC	265	7.88333	26.5833	10.95	1	1	0	0	0	0	0	0	0	0	0
simFC	266	45.5167	47.25	12.6167	1	1	0	0	0	0	0	0	1	1	1
simFC	267	.	.	.	0	.	0	0	1	1	1	1	1	1	1
simFC	268	6.91667	.	.	0	0	1	1	0	0	0	0	0	1	1
simFC	269	.	.	.	0	.	0	0	1	1	1	1	1	1	1
simFC	270	33.1333	35.6667	22.6167	1	1	1	1	1	1	1	1	1	1	1
simFC	271	.	.	.	0	.	1	1	1	1	1	1	1	1	0
simFC	272	2.45	.	.	0	0	0	0	1	1	1	1	1	1	1
simFC	273	.	.	.	0	.	0	0	0	0	0	0	0	1	1
simFC	274	.	.	.	0	.	0	0	0	0	0	0	0	0	0
simFC	275	35.0833	37.1833	14.7667	1	1	1	1	1	1	1	1	1	1	0
simFC	276	.	.	.	0	.	1	1	0	0	0	0	0	0	0
simFC	277	.	.	.	0	.	0	0	0	0	0	0	0	1	1
simFC	278	.	.	.	0	.	1	1	1	1	1	1	1	0	0
simFC	279	.	.	.	0	.	0	0	1	1	1	1	1	0	0
simFC	280	51.1167	52.15	15.2667	1	1	0	0	0	0	0	0	0	1	1
simFC	281	11.4667	12.25	15.6833	1	1	0	0	1	1	1	1	1	0	0
simFC	282	19.05	19.0667	27.7333	1	1	1	1	0	0	0	0	1	1	1
simFC	283	9.25	10.1333	13.2167	1	1	1	1	1	1	1	1	1	1	1
simFC	284	19.1	45.35	17.4667	1	1	1	1	0	0	0	1	1	1	1
simFC	285	3.31667	12.1167	7.7	1	1	0	0	0	0	0	0	1	1	0
simFC	286	5.33333	12.9833	11.2	1	1	0	0	0	0	0	0	0	0	0
simFC	287	6.11667	.	.	0	0	1	1	1	1	1	1	1	1	0
simFC	288	5.13333	6.03333	16.55	1	1	1	1	1	1	1	1	1	0	0
simFC	289	25.4167	26.3	21.7333	1	1	0	0	1	1	1	1	1	0	0
simFC	290	7.13333	.	.	0	0	0	0	1	1	1	1	1	1	1
simFC	291	.	.	.	0	.	1	0	0	0	0	0	0	0	0
simFC	292	.	.	.	0	.	1	1	1	1	1	1	1	1	1
simFC	293	.	.	.	0	.	0	0	1	1	1	1	1	1	1
simFC	294	.	.	.	0	.	1	1	0	0	0	0	0	1	1
simFC	295	35.6667	35.7167	14.3833	1	1	1	1	0	0	0	0	0	0	0
simFC	296	.	.	.	0	.	0	0	0	0	0	0	0	0	0
simFC	297	16.1833	.	.	0	0	1	1	1	1	1	1	1	0	0
simFC	298	22.4	.	.	0	0	1	1	1	1	1	1	1	0	0
simFC	299	5.56667	.	.	0	0	1	1	1	1	1	1	1	1	1
simFC	300	15.1167	15.85	10.9167	1	1	0	0	0	0	0	0	0	1	1
simFC	301	13.4167	.	.	0	0	0	0	.	1	0	0	0	0	0
simFC	302	34.8167	44.25	13.6833	1	1	0	0	.	1	1	1	1	1	1
simFC	303	26.4833	.	.	0	0	0	0	.	1	1	1	1	.	0
simFC	304	.	.	.	0	.	1	1	.	1	.	1	1	0	0
simFC	305	3.78333	4.9	12.8333	1	1	0	0	.	1	1	1	1	.	0
simFC	306	.	.	.	0	.	1	1	.	0	0	0	0	1	1
simFC	307	.	.	.	0	.	1	1	.	1	1	1	1	1	1
simFC	308	.	.	.	0	.	1	1	.	1	1	1	1	1	1
simFC	309	3.91667	6.96667	10.2833	1	1	0	0	1	1	1	1	1	1	1
simFC	310	.	.	.	0	.	1	1	0	1	1	1	1	1	1
simFC	311	9.21667	.	.	0	0	1	1	0	1	1	1	0	1	1
simFC	312	.	.	.	0	.	1	1	.	1	1	1	0	0	1
simFC	313	.	.	.	0	.	1	1	0	0	0	0	0	1	0
simFC	314	6.38333	34.1667	12.4	1	1	1	1	1	0	.	1	1	.	1
simFC	315	24.8833	34.8667	5.8	1	1	0	0	1	1	1	1	0	0	0
simFC	316	.	.	.	0	.	1	1	.	1	1	1	1	1	1
simFC	317	.	.	.	0	.	1	1	1	1	1	1	0	0	0
simFC	318	24.5333	.	.	0	0	1	1	.	1	.	1	1	1	0
simFC	319	9.73333	12.3	16.1333	1	1	0	0	.	1	1	1	1	1	1
simFC	320	.	.	.	0	.	0	0	1	1	1	1	1	1	1
simFC	321	7.33333	11.9167	11.9333	1	1	1	1	1	1	1	1	1	1	1
simFC	322	19.3	.	.	0	0	1	1	.	1	.	1	1	1	1
simFC	323	20.2333	21.5667	2.83333	1	1	1	1	.	1	.	1	1	1	1
simFC	324	10.2333	12.5	9.18333	1	1	0	0	.	1	.	1	1	1	1
simFC	325	.	.	.	0	.	1	1	.	1	1	1	1	0	0
simFC	326	14.7167	.	.	0	0	1	1	1	1	1	1	1	1	1
simFC	327	12.5333	25.3	17.0333	1	1	1	1	1	1	1	1	1	1	1
simFC	328	18.7167	.	.	0	0	1	1	1	1	1	1	1	1	0
simFC	329	.	.	.	0	.	0	0	0	0	0	0	0	1	1
simFC	330	36.4	.	.	0	0	1	1	1	1	1	1	1	1	1
simFC	331	5.98333	.	.	0	0	0	0	1	1	1	1	1	.	0
simFC	332	16.1667	20.2167	18.8833	1	1	0	0	.	1	.	1	1	.	1
simFC	333	11.1333	.	.	0	0	1	1	1	1	1	1	1	.	1
simFC	334	42.7667	.	.	0	0	1	1	.	0	0	0	0	0	0
simFC	335	5.08333	8.08333	9.65	1	1	1	1	.	1	1	1	1	1	1
simFC	336	47.4333	.	.	0	0	1	1	1	0	0	0	0	.	0
simFC	337	.	.	.	0	.	0	0	1	1	1	1	1	.	1
simFC	338	8	10.35	15.1	1	1	0	0	.	1	0	1	1	0	0
simFC	339	6.58333	.	.	0	0	0	0	.	0	.	0	0	0	0
simFC	340	46.05	.	.	0	0	0	0	.	1	1	1	1	1	1
simFC	341	39.9833	.	.	0	0	0	0	0	0	0	0	0	0	0
simFC	342	.	.	.	0	.	0	0	1	1	1	1	1	0	0
simFC	343	.	.	.	0	.	1	1	0	0	0	0	1	1	0
simFC	344	.	.	.	0	.	0	0	0	0	0	0	0	1	1
simFC	345	19.7167	.	.	0	0	1	1	1	1	.	1	1	1	0
simFC	346	.	.	.	0	.	1	1	0	0	0	0	0	1	1
simFC	347	3.43333	24.8	16.8	1	1	1	1	1	1	1	1	1	1	1
simFC	348	10.9	.	.	0	0	0	0	0	0	0	0	0	0	0
simFC	349	2.23333	7.63333	10.3667	1	1	1	1	1	1	1	1	1	0	0
simFC	350	4.18333	.	.	0	0	1	1	1	1	1	1	1	1	1
simFC	351	10.5	.	.	0	0	0	0	1	1	1	1	1	0	0
simFC	352	.	.	.	0	.	0	0	1	1	1	1	1	0	0
simFC	353	38.4	.	.	0	0	0	0	0	0	0	0	0	0	0
simFC	354	43.9667	.	.	0	0	1	1	1	0	0	0	0	0	0
simFC	355	55.2667	.	.	0	0	0	0	0	0	0	0	0	0	0
simFC	356	.	.	.	0	.	1	1	0	0	0	0	0	0	0
simFC	357	15.6667	18.9333	14.2333	1	1	1	1	1	1	1	1	1	1	1
simFC	358	16.45	18.15	10.8333	1	1	1	1	1	1	1	1	1	0	0
simFC	359	3.86667	.	.	0	0	0	0	1	1	1	1	1	1	1
simFC	360	5.18333	.	.	0	0	0	0	1	1	1	1	1	1	0
simFC	361	2.38333	.	.	0	0	0	0	1	1	1	1	1	1	1
simFC	362	6.2	.	.	0	0	1	1	1	1	1	1	1	1	1
simFC	363	39.7333	.	.	0	0	1	1	1	1	1	1	1	1	1
simFC	364	25.5833	30.9167	11.4167	1	1	1	1	1	1	1	1	1	0	0
simFC	365	.	.	.	0	.	1	1	0	0	0	0	0	0	0
simFC	366	.	.	.	0	.	0	0	1	1	1	1	1	0	0
simFC	367	47.5	.	.	0	0	1	1	0	0	0	0	0	1	1
simFC	368	.	.	.	0	.	0	0	0	0	0	0	0	0	0
simFC	369	.	.	.	0	.	1	1	1	1	1	1	1	1	1
simFC	370	.	.	.	0	.	1	1	1	0	0	0	0	0	0
simFC	371	15.3333	20.0833	15.6833	1	1	1	1	1	1	1	1	1	0	0
simFC	372	.	.	.	0	.	1	1	1	1	1	1	1	0	0
simFC	373	2.25	6.08333	15.9167	1	1	1	1	1	1	1	1	1	1	1
simFC	374	5.98333	6.98333	14.9	1	1	0	0	1	1	1	1	1	1	1
simFC	375	.	.	.	0	.	0	0	0	0	0	0	0	.	0
simFC	376	20.5333	21.8333	15.5667	1	1	1	1	1	1	1	1	1	0	0
simFC	377	10.6333	13.0333	9.13333	1	1	0	0	0	0	0	0	1	0	0
simFC	378	7.5	10.1	18.35	1	1	0	0	0	0	0	0	0	1	1
simFC	379	.	.	.	0	.	1	1	1	1	1	1	1	0	0
simFC	380	8.46667	.	.	0	0	1	1	1	1	1	1	1	1	1
simFC	381	27.6167	29.0833	10.3667	1	1	0	0	1	1	1	1	1	1	1
simFC	382	25.1333	.	.	0	0	1	1	1	1	1	1	0	0	0
simFC	383	.	.	.	0	.	0	0	0	0	0	0	0	1	1
simFC	384	9.46667	22.75	12.0833	1	1	0	0	1	1	1	1	1	1	1
simFC	385	8.45	.	.	0	0	1	1	1	1	1	1	1	1	1
simFC	386	.	.	.	0	.	1	1	1	1	1	1	1	1	1
simFC	387	36.65	.	.	0	0	0	0	0	0	0	0	0	1	1
simFC	388	17.7167	.	.	0	0	0	0	1	1	1	1	1	0	0
simFC	389	2.2	.	.	0	0	1	1	0	0	0	0	0	0	1
simFC	390	24.5833	.	.	0	0	1	0	0	0	1	1	1	1	1
simFC	391	30.5667	57.05	.	1	1	0	0	1	1	1	1	1	0	0
simFC	392	.	.	.	0	.	1	1	1	1	1	1	0	1	1
simFC	393	.	.	.	0	.	0	0	0	0	0	0	0	1	1
simFC	394	5.55	.	.	0	0	0	0	0	0	0	1	1	1	1
simFC	395	17.35	.	.	0	0	0	0	1	1	1	1	1	1	1
simFC	396	.	.	.	0	.	1	1	0	0	0	0	0	0	0
simFC	397	.	.	.	0	.	0	0	1	1	1	1	1	0	0
simFC	398	6.31667	8.61667	13.9667	1	1	0	0	0	1	1	1	1	0	0
simFC	399	55.9833	59.0167	22.9833	1	1	1	1	0	0	0	0	0	0	0
simFC	400	54.7	58.9	9.28333	1	1	0	0	0	0	0	0	0	1	1
simFC	401	59.3333	.	.	0	0	1	1	1	1	1	1	1	0	0
simFC	402	.	.	.	0	.	0	0	0	0	0	0	1	1	0
simFC	403	.	.	.	0	.	1	1	1	1	1	1	1	1	0
simFC	404	.	.	.	0	.	0	0	0	0	0	0	1	1	1
simFC	405	.	.	.	0	.	0	0	1	1	1	1	0	0	1
simFC	406	6.46667	.	.	0	0	0	0	1	1	1	1	1	1	1
simFC	407	.	.	.	0	.	1	1	1	1	1	1	1	1	1
simFC	408	46.45	.	.	0	0	1	1	1	1	1	1	1	1	1
simFC	409	.	.	.	0	.	1	1	0	0	0	0	1	1	1
simFC	410	.	.	.	0	.	1	1	0	0	0	0	0	1	1
simFC	411	34.35	.	.	0	0	1	1	1	1	1	1	1	1	1
simFC	412	62.05	62.0833	12.7333	1	1	1	1	1	0	0	0	0	1	0
simFC	413	4.33333	.	.	0	0	1	1	1	1	1	1	1	0	0
simFC	414	.	.	.	0	.	1	1	0	0	0	0	0	0	1
simFC	415	.	.	.	0	.	1	1	0	0	0	0	0	1	0
simFC	416	9.95	10.9667	12.0333	1	1	1	1	1	1	1	1	1	1	1
simFC	417	17.75	.	.	0	0	0	0	1	1	1	1	1	1	1
simFC	418	7.11667	44.2	11.05	1	1	1	1	1	1	1	1	1	0	0
simFC	419	5.85	8.83333	14.1333	1	1	0	0	1	1	1	1	1	1	1
simFC	420	28.9333	.	.	0	0	1	1	0	0	0	0	1	1	1
simFC	421	5.23333	.	.	0	0	1	1	1	1	1	0	1	1	1
simFC	422	8	.	.	0	0	0	0	0	0	0	0	1	1	1
simFC	423	11.2667	23.5333	13.15	1	1	0	0	0	1	1	1	0	0	0
simFC	424	.	.	.	0	.	0	0	1	1	1	1	1	1	1
simFC	425	4.58333	.	.	0	0	1	1	1	0	0	0	0	0	0
simFC	426	12.55	.	.	0	0	0	0	1	1	1	1	1	0	1
simFC	427	.	.	.	0	.	1	1	0	0	0	0	1	1	0
simFC	428	16.8667	.	.	0	0	1	1	1	1	1	1	1	1	1
simFC	429	2.61667	6.11667	10.6833	1	1	1	1	0	0	0	0	0	0	0
simFC	430	11.6833	20.3833	23.2	1	1	1	1	1	0	0	0	0	1	1
simFC	431	.	.	.	0	.	1	1	1	0	0	0	0	0	0
simFC	432	.	.	.	0	.	1	1	0	0	0	0	0	1	1
simFC	433	.	.	.	0	.	0	0	1	1	1	1	1	0	0
simFC	434	.	.	.	0	.	1	1	0	0	0	0	0	0	0
simFC	435	.	.	.	0	.	0	0	0	0	0	0	0	0	0
simFC	436	.	.	.	0	.	1	0	0	0	0	0	1	1	1
simFC	437	31.6667	32.8833	14.7833	1	1	0	0	0	0	0	0	0	0	0
simFC	438	45.75	.	.	0	0	1	1	0	1	1	0	1	1	0
simFC	439	.	.	.	0	.	1	1	1	1	1	1	1	1	1
simFC	440	18.5667	25.55	23.4167	1	1	1	1	0	0	0	0	0	1	1
simFC	441	17.0167	18.9	14.5833	1	1	0	0	1	0	0	0	0	0	0
simFC	442	24.6	.	.	0	0	0	0	1	1	1	1	0	1	1
simFC	443	6.35	6.38333	9.11667	1	1	1	1	1	1	1	1	1	1	0
simFC	444	6.31667	11.6167	5.98333	1	1	0	0	1	1	1	1	1	.	1
simFC	445	34.5333	35.05	15.1	1	1	0	0	0	0	0	0	0	1	1
simFC	446	.	.	.	0	.	1	1	1	0	0	0	1	1	1
simFC	447	4.3	8.93333	16.1333	1	1	1	1	0	0	0	0	0	1	1
simFC	448	13.9667	14.65	17.0333	1	1	1	1	1	0	0	0	1	1	1
simFC	449	.	.	.	0	.	0	0	0	0	0	0	1	1	1
simFC	450	2.23333	.	.	0	0	0	0	0	1	1	1	1	1	1
simFC	451	9.93333	41.3167	13.2833	1	1	1	1	1	1	1	1	1	0	0
simFC	452	42.6667	46.25	14.7833	1	1	1	1	0	0	0	0	1	0	0
simFC	453	.	.	.	0	.	0	0	1	1	1	1	0	1	1
simFC	454	3.88333	18.15	25.25	1	1	1	1	1	1	1	1	1	0	0
simFC	455	21.9333	32.75	12.1667	1	1	1	1	0	0	0	0	0	0	1
simFC	456	11.15	.	.	0	0	0	1	0	0	0	0	0	1	.
simFC	457	.	.	.	0	.	0	1	1	1	1	1	1	1	.
simFC	458	7.75	10.0833	23.1667	1	1	1	1	0	0	0	0	0	0	.
simFC	459	5.36667	.	.	0	0	1	1	0	0	0	0	0	1	.
simFC	460	11.25	.	.	0	0	0	0	0	0	0	0	0	0	.
simFC	461	24.4333	.	.	0	0	0	0	0	0	0	0	0	1	.
simFC	462	4.23333	7.68333	25.2833	1	1	0	0	1	1	1	1	1	1	.
simFC	463	18.3667	.	.	0	0	1	1	0	0	0	1	1	1	.
simFC	464	.	.	.	0	.	0	1	0	0	0	0	0	0	.
simFC	465	5.9	.	.	0	0	0	1	1	1	1	1	1	1	.
simFC	466	.	.	.	0	.	0	1	0	0	0	0	0	0	.
simFC	467	39.5333	.	.	0	0	1	1	0	0	0	0	1	1	.
simFC	468	4.81667	.	.	0	0	1	1	0	0	0	0	0	0	0
simFC	469	.	.	.	0	.	0	0	0	1	1	1	1	1	1
simFC	470	.	.	.	0	.	0	0	0	0	0	0	0	0	1
simFC	471	.	.	.	0	.	1	1	0	0	0	0	0	0	0
simFC	472	.	.	.	0	.	1	1	0	0	0	0	0	1	0
simFC	473	4.68333	.	.	0	0	0	0	0	0	0	0	0	1	1
simFC	474	.	.	.	0	.	0	0	1	1	1	1	1	0	0
simFC	475	.	.	.	0	.	1	1	1	1	1	1	1	0	0
simFC	476	.	.	.	0	.	1	1	1	1	1	1	1	0	0
simFC	477	38.0333	.	.	0	0	0	0	0	0	0	0	1	1	1
simFC	478	.	.	.	0	.	0	0	0	0	0	0	0	0	1
simFC	479	16	.	.	0	0	0	0	1	1	1	1	0	0	0
simFC	480	.	.	.	0	.	1	1	1	1	1	1	1	1	1
simFC	481	11.9167	.	.	0	0	0	0	1	1	1	1	1	1	1
simFC	482	.	.	.	0	.	1	1	1	1	1	1	1	1	1
simFC	483	.	.	.	0	.	1	1	0	1	1	1	1	0	0
simFC	484	4.11667	.	.	0	0	1	1	1	1	1	1	0	0	1
simFC	485	18.5333	.	.	0	0	0	0	0	0	0	0	0	0	1
simFC	486	.	.	.	0	.	0	0	0	1	1	1	1	0	0
simFC	487	12.7833	.	.	0	0	0	0	0	0	0	0	1	1	1
simFC	488	32.9333	.	.	0	0	0	0	0	0	0	1	1	1	0
simFC	489	.	.	.	0	.	0	0	1	1	0	0	0	1	1
simFC	490	.	.	.	0	.	1	1	1	1	1	1	1	0	0
simFC	491	.	.	.	0	.	0	0	0	0	0	0	0	0	0
simFC	492	7.6	.	.	0	0	0	0	1	0	0	0	0	0	0
simFC	493	56.55	.	.	0	0	1	0	0	0	0	0	0	0	0
simFC	494	.	.	.	0	.	1	1	1	1	1	1	1	0	0
simFC	495	6.55	9.95	11.85	1	1	0	0	0	0	0	0	0	1	1
simFC	496	8.06667	.	.	0	0	0	0	1	1	1	1	1	0	1
simFC	497	12.5	28	11.5167	1	1	0	1	1	1	1	1	1	0	0
simFC	498	4.53333	9.16667	7.58333	1	1	1	1	0	0	0	0	0	1	1
simFC	499	15.25	.	.	0	0	1	1	1	0	0	0	0	0	0
simFC	500	42.5	.	.	0	0	1	1	0	0	0	0	1	1	0
simFC	501	21.1333	34.7333	13.25	1	1	0	0	0	0	0	1	1	0	0
simFC	502	8.75	26.15	20	1	1	1	1	1	1	1	1	0	0	0
simFC	503	59.2	.	.	0	0	1	1	1	1	1	1	1	1	1
simFC	504	8.56667	.	.	0	0	1	1	0	0	0	0	0	0	0
simFC	505	8.48333	.	.	0	0	1	1	1	1	1	1	0	0	0
simFC	506	38.2333	.	.	0	0	0	0	0	1	1	1	1	1	1
simFC	507	.	.	.	0	.	0	0	0	0	0	0	0	1	1
sim197	1000	32.9	32.9167	7.65	1	1	0	0	0	1	1	1	1	0	0
sim197	1001	20.4667	21.1333	21.8167	1	1	1	1	0	0	0	0	1	0	0
sim197	1002	11.7167	11.7333	9.9333	1	1	0	0	1	1	1	1	1	1	0
sim197	1003	14.5333	.	.	0	0	1	1	1	1	1	1	1	0	0
sim197	1004	.	.	.	0	.	.	.	.	.	.	.	.	.	1
sim197	1005	.	.	.	0	.	1	1	0	0	0	0	0	1	1
sim197	1006	48.7667	.	.	0	0	1	1	1	1	1	1	1	0	0
sim197	1007	.	.	.	0	.	0	0	1	1	1	1	1	1	1
sim197	1008	4.1	.	.	0	0	1	1	1	1	1	1	1	1	1
sim197	1009	.	.	.	0	.	1	1	1	1	1	1	1	1	1
sim197	1010	.	.	.	0	.	0	0	1	1	1	1	1	1	0
sim197	1011	5.5333	.	.	0	0	0	0	1	1	1	1	1	1	1
sim197	1012	.	.	.	0	.	1	1	1	.	1	.	1	1	1
sim197	1013	.	.	.	0	.	0	0	1	1	1	1	1	1	1
sim197	1014	8.55	.	.	0	0	1	1	1	1	1	1	1	1	1
sim197	1015	25.25	.	.	0	0	0	0	0	0	0	0	0	0	0
sim197	1016	8.7	.	.	0	0	1	1	0	0	0	0	0	0	1
sim197	1017	19.7	.	.	0	0	0	0	0	0	0	0	0	0	0
sim197	1018	.	.	.	0	.	0	0	1	1	1	0	0	1	0
sim197	1019	5.5167	.	.	0	0	1	1	0	0	0	0	0	1	1
sim197	1020	11.9667	11.9833	9.7833	1	1	1	1	1	1	1	1	0	1	1
sim197	1021	14.7333	.	.	0	0	1	1	1	0	0	0	0	1	1
sim197	1022	3.9833	6.8167	6.6333	1	1	0	0	1	1	1	1	1	1	1
sim197	1023	31.5667	34.5333	8.95	1	1	1	1	1	1	1	1	1	0	0
sim197	1024	8.5833	41.7	12.0333	1	1	0	0	1	1	1	1	1	1	1
sim197	1025	8.4667	.	.	0	0	0	0	1	1	1	1	1	0	0
sim197	1026	25.5333	.	.	0	0	1	1	1	1	1	.	1	1	1
sim197	1027	15.4	18.1167	17.4833	1	1	1	1	1	1	1	1	1	1	1
sim197	1028	28.05	.	.	0	0	1	1	0	0	0	.	0	1	0
sim197	1029	.	.	.	0	.	0	0	1	1	1	1	1	0	0
sim197	1030	.	.	.	0	.	0	0	1	1	1	1	0	1	1
sim197	1031	21.7	.	.	0	0	1	1	0	0	0	0	0	1	0
sim197	1032	17.8667	.	.	0	0	1	1	1	1	1	.	1	0	0
sim197	1033	7.8333	.	.	0	0	0	0	1	1	1	1	1	1	1
sim197	1034	31	.	.	0	0	0	0	0	0	0	0	0	0	0
sim197	1035	.	.	.	0	.	0	0	1	1	1	1	1	0	0
sim197	1036	.	.	.	0	.	0	0	0	0	0	.	0	1	1
sim197	1037	.	.	.	0	.	0	0	0	.	0	0	0	0	0
sim197	1038	.	.	.	0	.	1	1	0	0	0	.	0	0	0
sim197	1039	6	26.1	17.1	1	1	1	1	0	.	0	0	1	1	0
sim197	1040	4.4833	7.65	15.9833	1	1	0	0	0	1	1	1	1	1	1
sim197	1041	.	.	.	0	.	0	0	0	1	1	1	.	0	0
sim197	1042	16.45	.	.	0	0	0	0	0	0	0	0	0	1	1
sim197	1043	3.8167	32.4333	19.7667	1	1	0	0	0	0	0	1	1	0	0
sim197	1044	42.3333	.	.	0	0	1	1	1	1	1	1	1	0	0
sim197	1045	.	.	.	0	.	0	0	0	0	0	1	1	1	1
sim197	1046	6.7167	.	.	0	0	1	1	1	0	0	0	1	0	0
sim197	1047	.	.	.	0	.	0	0	0	0	0	0	0	0	0
sim197	1048	.	.	.	0	.	0	0	1	1	1	1	1	1	1
sim197	1049	.	.	.	0	.	0	0	0	0	0	0	1	1	1
sim197	1050	.	.	.	0	.	1	1	1	0	0	0	0	1	0
sim197	1051	48.95	.	.	0	0	1	1	0	0	0	0	0	0	1
sim197	1052	.	.	.	0	.	1	1	1	1	1	1	1	0	0
sim197	1053	5.9833	.	.	0	0	1	1	0	0	0	0	0	1	1
sim197	1054	11.1333	11.7667	24.0667	1	1	1	1	0	0	0	1	1	0	0
sim197	1055	9.0333	9.05	18.5333	1	1	1	1	1	1	1	1	1	.	1
sim197	1056	20.4333	.	.	0	0	0	0	0	0	0	0	1	1	1
sim197	1057	43.9	.	.	0	0	0	0	0	0	1	0	0	1	1
sim197	1058	4.3167	6.55	11.2667	1	1	0	0	0	0	0	0	0	1	1
sim197	1059	9.8167	9.8333	19.8167	1	1	1	1	1	1	1	1	1	1	1
sim197	1060	29.4833	.	.	0	0	0	0	0	0	0	0	.	.	.
sim197	1061	10.0333	.	.	0	0	1	1	1	.	0	0	0	.	.
sim197	1062	.	.	.	0	.	0	0	0	0	0	0	1	1	.
sim197	1063	.	.	.	0	.	0	0	.	0	0	0	0	1	.
sim197	1064	.	.	.	0	.	0	0	0	0	0	0	1	0	.
sim197	1065	18.65	.	.	0	0	0	0	1	1	1	1	1	1	.
sim197	1066	13.7833	.	.	0	0	0	0	1	1	1	1	1	1	.
sim197	1067	39.8333	45.9	8.9	1	1	0	1	1	1	1	1	1	.	.
sim197	1068	.	.	.	0	.	1	1	1	1	1	.	1	0	.
sim197	1069	7.8833	.	.	0	0	1	1	1	1	1	.	1	1	.
sim197	1070	9.9667	11.1333	14.7667	1	1	0	0	1	1	1	1	1	1	.
sim197	1071	.	.	.	0	.	0	0	0	0	0	0	1	1	.
sim197	1072	29.7833	.	.	0	0	0	.	.	.	0	0	.	.	.
sim197	1073	49.9833	.	.	0	0	1	1	1	1	1	1	1	0	.
sim197	1074	36.3833	.	.	0	0	1	1	.	0	0	0	.	.	.
sim197	1075	.	.	.	0	.	1	1	1	.	1	1	1	0	.
sim197	1076	2.9833	.	.	0	0	0	0	.	.	0	0	.	.	.
sim197	1077	13.2333	.	.	0	0	0	0	0	0	0	0	0	.	.
sim197	1078	.	.	.	0	.	0	0	.	0	0	0	0	1	.
sim197	1079	.	.	.	0	.	1	1	0	0	0	1	.	0	.
sim197	1080	4.6333	.	.	0	0	1	1	1	1	1	1	1	1	.
sim197	1081	17.3167	.	.	0	0	0	1	1	0	0	0	0	1	.
sim197	1082	29.95	.	.	0	0	1	1	1	0	0	0	0	0	.
sim197	1083	39.3833	39.4	13	1	1	0	0	1	.	0	0	0	1	.
sim197	1084	14.3333	.	.	0	0	0	0	0	0	0	0	0	1	.
sim197	1085	7.15	22.0833	1.5167	1	1	1	1	1	.	1	1	1	0	.
sim197	1086	9.6167	.	.	0	0	1	1	0	.	.	1	1	.	.
sim197	1087	7.95	17.65	16.75	1	1	0	0	1	.	1	1	1	1	.
sim197	1088	14.1333	14.8667	18.85	1	1	1	.	.	.	1	1	1	.	.
sim197	1089	19.25	.	.	0	0	0	0	.	.	0	0	0	1	.
sim197	1090	.	.	.	0	.	1	.	.	.	0	.	0	.	.
sim197	1091	37.7	.	.	0	0	0	0	.	.	1	1	0	0	.
sim197	1092	.	.	.	0	.	1	1	0	.	0	0	0	1	.
sim197	1093	.	.	.	0	.	0	0	0	.	0	0	0	1	.
sim197	1094	.	.	.	0	.	1	1	1	.	1	1	1	1	.
sim197	1095	.	.	.	0	.	0	0	0	.	0	0	0	0	.
sim197	1096	8.9	.	.	0	0	0	0	0	.	0	0	1	.	.
sim197	1097	.	.	.	0	.	0	0	.	.	0	.	0	0	.
sim197	1098	.	.	.	0	.	1	1	0	.	0	.	0	1	.
sim197	1099	2.05	.	.	0	0	0	0	.	.	1	1	.	1	.
sim197	1100	.	.	.	0	.	0	0	1	1	1	1	1	0	0
sim197	1101	.	.	.	0	.	1	1	1	0	0	0	0	1	1
sim197	1102	24.9833	.	.	0	0	1	.	.	.	1	.	.	.	1
sim197	1103	.	.	.	0	.	0	0	0	0	0	0	0	0	0
sim197	1104	.	.	.	0	.	1	1	0	0	0	0	0	1	1
sim197	1105	3.6833	.	.	0	0	1	1	1	1	1	0	1	1	1
sim197	1106	3.3	13.3	17.85	1	1	1	1	1	1	1	1	1	1	1
sim197	1107	25.1833	.	.	0	0	1	1	1	1	1	1	1	1	1
sim197	1108	13.5167	18.3333	10.25	1	1	0	0	0	0	0	0	0	0	0
sim197	1109	.	.	.	0	.	0	0	0	0	0	0	0	0	0
sim197	1110	5.75	.	.	0	0	0	0	0	1	1	1	1	1	0
sim197	1111	.	.	.	0	.	1	1	0	0	0	0	0	0	0
sim197	1112	39.4167	.	.	0	0	1	1	1	1	1	1	1	1	1
sim197	1113	24.1667	.	.	0	0	1	1	1	1	1	1	1	0	0
sim197	1114	3.9667	.	.	0	0	1	1	1	1	1	1	1	0	0
sim197	1115	4.5833	.	.	0	0	1	1	0	0	0	1	1	1	1
sim197	1116	.	.	.	0	.	0	0	1	1	1	1	1	0	0
sim197	1117	23.8167	.	.	0	0	0	0	1	1	1	1	1	1	1
sim197	1118	16.5667	.	.	0	0	1	1	0	0	0	0	0	1	1
sim197	1119	.	.	.	0	.	1	1	0	0	0	0	1	1	1
sim197	1120	26.5167	.	.	0	0	1	1	1	1	1	1	0	1	1
sim197	1121	6.3333	.	.	0	0	0	0	0	0	0	0	1	1	0
sim197	1122	13.1167	14.5333	15.2	1	1	1	1	1	1	1	0	0	0	0
sim197	1123	16.85	.	.	0	0	1	1	1	1	1	1	1	0	0
sim197	1124	.	.	.	0	.	0	0	0	0	0	0	1	1	1
sim197	1125	1.8167	.	.	0	0	1	1	1	1	1	1	1	.	0
sim197	1126	6.5833	.	.	0	0	0	0	1	1	1	1	0	0	0
sim197	1127	.	.	.	0	.	1	1	1	1	1	1	0	0	0
sim197	1128	6.3833	.	.	0	0	1	1	0	0	0	0	1	1	1
sim197	1129	.	.	.	0	.	0	0	0	0	0	0	0	0	0
sim197	1130	.	.	.	0	.	0	0	0	0	0	0	0	.	1
sim197	1131	.	.	.	0	.	1	.	.	.	0	.	1	.	.
sim197	1132	26.8667	.	.	0	0	1	1	1	0	0	0	0	1	1
sim197	1133	5.5	.	.	0	0	1	1	1	1	1	.	1	1	1
sim197	1134	8.8833	15.8333	14	1	1	1	0	0	0	.	0	0	0	0
sim197	1135	5.6833	.	.	0	0	1	1	1	0	0	.	0	1	1
sim197	1136	.	.	.	0	.	1	1	0	0	0	0	0	0	0
sim197	1137	8.7	33.2	19.8167	1	1	1	1	0	0	0	0	1	1	1
sim197	1138	16.25	.	.	0	0	1	1	0	0	0	0	0	0	0
sim197	1139	10.5167	12.45	9.7667	1	1	0	0	1	1	1	1	1	0	0
sim197	1140	6.1833	6.2	14.75	1	1	1	1	1	1	1	1	0	0	0
sim197	1141	.	.	.	0	.	0	0	1	1	1	.	1	1	1
sim197	1142	23.7833	29.15	9.1	1	1	1	1	1	1	1	1	1	1	1
sim197	1143	52.8333	.	.	0	0	0	0	1	1	1	1	1	1	1
sim197	1144	5.9333	.	.	0	0	0	0	1	1	1	1	1	0	0
sim197	1145	20.6167	.	.	0	0	1	1	1	1	1	1	1	1	1
sim197	1146	4.1	.	.	0	0	0	0	0	0	0	.	0	1	1
sim197	1147	14.5333	.	.	0	0	0	0	0	0	0	0	0	1	1
sim197	1148	17.3167	.	.	0	0	0	0	0	0	0	0	1	1	1
sim197	1149	38.3167	.	.	0	0	1	1	0	0	0	0	0	0	0
sim197	1150	21.35	.	.	0	0	1	1	0	0	0	0	0	1	1
sim197	1151	10.0833	15.6833	10.95	1	1	1	1	1	1	1	1	0	0	0
sim197	1152	11.6833	.	.	0	0	1	1	1	1	1	1	0	0	0
sim197	1153	21.7167	30.95	15.2833	1	1	1	1	0	0	0	.	0	1	1
sim197	1154	4.5667	30.7667	14.7667	1	1	0	0	0	0	0	0	0	0	0
sim197	1155	.	.	.	0	.	1	1	0	0	0	0	0	1	1
sim197	1156	.	.	.	0	.	0	0	0	0	0	0	0	0	1
sim197	1157	17.5	.	.	0	0	0	0	0	0	0	0	0	0	0
sim197	1158	55.4	.	.	0	0	0	0	1	1	1	1	1	0	0
sim197	1159	7.7833	20.8167	12.8667	1	1	0	.	1	0	1	1	1	0	0
sim197	1160	21.5167	.	.	0	0	0	0	0	0	0	0	0	1	0
sim197	1161	.	.	.	0	.	0	0	0	0	0	0	0	0	0
sim197	1162	7.1333	7.15	17.95	1	1	1	1	1	1	0	.	0	0	0
sim197	1163	.	.	.	0	.	1	1	0	0	0	0	0	0	0
sim197	1164	20.4667	.	.	0	0	1	.	0	0	0	0	.	.	1
sim197	1165	.	.	.	0	.	0	.	1	1	0	1	1	.	1
sim197	1166	.	.	.	0	.	1	.	0	0	0	0	.	.	0
sim197	1167	5.1	.	.	0	0	0	0	1	1	1	1	0	.	0
sim197	1168	.	.	.	0	.	1	.	0	1	1	1	1	.	1
sim197	1169	7.7167	10.9333	7.6167	1	1	1	1	1	1	1	1	1	0	0
sim197	1170	10.8833	22.5667	12.4333	1	1	0	0	0	0	1	0	1	1	1
sim197	1171	51.8	52	9.5833	1	1	0	.	1	1	0	1	1	.	0
sim197	1172	14.4	16.6167	12	1	1	0	0	1	1	1	1	1	.	1
sim197	1173	46.8833	.	.	0	0	1	1	0	0	0	0	1	.	1
sim197	1174	39.85	.	.	0	0	0	0	0	0	0	0	0	1	1
sim197	1175	.	.	.	0	.	1	1	1	1	1	1	1	.	1
sim197	1176	.	.	.	0	.	0	0	0	0	0	1	1	0	1
sim197	1177	.	.	.	0	.	0	0	0	0	0	1	0	1	1
sim197	1178	10.5167	20	24.6167	1	1	1	1	0	.	0	1	1	0	0
sim197	1179	8.15	11.1333	14.4667	1	1	1	1	1	.	0	1	1	1	1
sim197	1180	38.05	.	.	0	0	0	0	0	0	0	0	0	1	1
sim197	1181	.	.	.	0	.	0	0	1	1	1	1	1	1	0
sim197	1182	.	.	.	0	.	0	0	1	1	1	1	1	1	1
sim197	1183	28.7833	34.7333	8.2167	1	1	0	0	0	0	0	0	0	1	1
sim197	1184	7.7	.	.	0	0	1	1	1	1	1	1	0	0	1
sim197	1185	.	.	.	0	.	0	1	1	1	1	1	1	0	0
sim197	1186	18.2833	25.1833	11.8	1	1	0	0	0	0	0	0	0	0	0
sim197	1187	.	.	.	0	.	0	0	0	0	0	0	0	0	0
sim197	1188	2.8667	.	.	0	0	0	0	1	1	1	1	1	1	1
sim197	1189	5.5167	15.8833	9.4667	1	1	0	0	0	0	0	0	0	0	0
sim197	1190	3.3167	9.7667	8.6833	1	1	0	0	1	1	1	1	0	0	1
sim197	1191	4	4.0167	13	1	1	1	1	1	1	1	1	1	1	1
sim197	1192	3.9667	25.8833	12.45	1	1	1	1	1	1	1	1	1	1	1
sim197	1193	.	.	.	0	.	1	1	1	1	1	1	1	0	0
sim197	1194	.	.	.	0	.	1	1	1	1	1	1	0	0	0
sim197	1195	14.7667	17.0333	5.7667	1	1	1	1	0	0	0	0	0	0	1
sim197	1196	.	.	.	0	.	1	1	0	0	0	1	0	0	1
sim197	1197	28.5	31.2667	9.3667	1	1	1	1	0	0	0	1	0	0	0
sim197	1198	.	.	.	0	.	0	0	0	0	0	0	0	0	0
sim197	1199	8.1667	.	.	0	0	1	1	1	1	0	1	0	0	0
sim197	1200	.	.	.	0	.	0	0	0	0	0	0	0	1	1
sim197	1201	.	.	.	0	.	1	1	1	0	0	0	0	0	0
sim197	1202	53.2833	.	.	0	0	1	1	0	0	0	0	0	0	1
sim197	1203	6.3667	11.85	7.5	1	1	0	0	0	0	0	0	0	1	0
sim197	1204	43.2	.	.	0	0	1	1	1	1	1	1	1	1	1
sim197	1205	18.2333	.	.	0	0	1	1	0	0	0	0	0	0	1
sim197	1206	3.7667	.	.	0	0	1	1	1	1	1	1	1	0	0
sim197	1207	5.25	8.3833	11.0333	1	1	0	0	0	0	0	0	0	1	1
sim197	1208	.	.	.	0	.	1	1	1	1	1	1	1	1	1
sim197	1209	25.5167	.	.	0	0	1	1	0	0	0	0	0	0	1
sim197	1210	0.8167	4	8.75	1	1	0	0	0	1	1	1	1	0	0
sim197	1211	50.5667	.	.	0	0	0	0	1	1	1	1	1	0	0
sim197	1212	.	.	.	0	.	0	0	0	0	0	0	0	1	1
sim197	1213	8.3667	11.2	11.3167	1	1	1	1	1	1	.	1	1	0	1
sim197	1214	5.1333	.	.	0	0	0	0	0	0	0	0	0	1	1
sim197	1215	.	.	.	0	.	0	0	0	0	.	0	0	0	0
sim197	1216	4.0667	.	.	0	0	1	1	1	1	1	1	1	1	1
sim197	1217	9.0333	.	.	0	0	0	0	1	1	.	1	1	1	1
sim197	1218	.	.	.	0	.	0	0	1	1	1	1	0	1	1
sim197	1219	2.9333	7	8.5667	1	1	.	.	.	.	.	.	.	.	.
sim197	1220	.	.	.	0	.	0	0	1	1	1	1	1	1	1
sim197	1221	5.6167	6.6833	9.2	1	1	0	0	0	0	0	0	1	1	1
sim197	1222	5.8	8.7667	5.85	1	1	0	0	0	0	0	0	0	1	1
sim197	1223	2.9	8.6833	17.1667	1	1	1	1	1	1	1	1	1	0	0
sim197	1224	21.15	41.1167	5.8167	1	1	0	0	0	0	0	0	1	0	0
sim197	1225	17.6667	.	.	0	0	0	0	0	0	0	0	0	1	1
sim197	1226	54.1833	.	.	0	0	0	0	0	0	0	0	0	0	0
sim197	1227	12.7167	.	.	0	0	1	1	1	1	1	1	1	0	0
sim197	1228	.	.	.	0	.	1	1	0	0	0	0	1	0	0
sim197	1229	17.4833	.	.	0	0	1	1	0	0	0	0	0	1	1
sim197	1230	.	.	.	0	.	1	1	1	1	1	1	0	0	0
sim197	1231	.	.	.	0	.	0	0	0	0	0	0	0	0	0
sim197	1232	.	.	.	0	.	0	0	0	0	0	0	1	1	1
sim197	1233	.	.	.	0	.	0	1	1	1	1	1	0	0	0
sim197	1234	3.6	5.2167	6.8667	1	1	0	0	1	1	1	1	1	1	1
sim197	1235	.	.	.	0	.	0	0	0	0	0	0	0	1	1
sim197	1236	.	.	.	0	.	1	1	1	1	1	1	1	0	0
sim197	1237	50.2833	54.6333	7.4	1	1	1	1	1	0	0	0	0	1	1
sim197	1238	.	.	.	0	.	1	1	1	1	1	1	0	0	0
sim197	1239	33.6	.	.	0	0	0	0	1	1	1	1	1	0	0
sim197	1240	.	.	.	0	.	1	1	0	0	0	0	0	1	1
sim197	1241	.	.	.	0	.	1	1	0	0	0	0	0	0	0
sim197	1242	.	.	.	0	.	1	1	1	1	1	1	1	0	0
sim197	1243	.	.	.	0	.	0	0	1	1	1	1	1	0	0
sim197	1244	2.4333	3.6833	7.8833	1	1	0	0	1	1	1	1	1	1	1
sim197	1245	.	.	.	0	.	0	0	0	0	.	0	0	0	0
sim197	1246	33.6167	.	.	0	0	0	0	1	1	1	1	1	1	1
sim197	1247	.	.	.	0	.	0	0	1	1	1	1	1	1	1
sim197	1248	.	.	.	0	.	0	0	0	0	0	0	0	1	1
sim197	1249	.	.	.	0	.	1	1	1	1	1	1	1	0	0
sim197	1250	12.7167	14.4	8.8667	1	1	0	0	0	0	0	0	1	0	0
sim197	1251	4.6333	.	.	0	0	1	1	0	0	0	0	0	1	1
sim197	1252	28.3833	.	.	0	0	1	1	1	1	1	1	0	0	0
sim197	1253	.	.	.	0	.	1	1	0	0	0	0	1	1	1
sim197	1254	.	.	.	0	.	0	0	0	0	0	1	0	1	1
sim197	1255	.	.	.	0	.	1	1	1	1	1	1	1	1	1
sim197	1256	.	.	.	0	.	0	1	1	1	1	1	1	1	1
sim197	1257	.	.	.	0	.	1	1	0	0	0	0	0	0	0
sim197	1258	.	.	.	0	.	0	0	1	0	0	0	0	1	1
sim197	1259	.	.	.	0	.	1	1	1	1	1	1	1	0	0
sim197	1260	17.6	20.9667	6.8	1	1	0	0	1	1	1	1	1	0	0
sim197	1261	19.8333	.	.	0	0	1	1	0	0	0	0	0	0	0
sim197	1262	3.0167	.	.	0	0	1	1	1	1	1	1	1	1	1
sim197	1263	.	.	.	0	.	0	0	1	1	1	1	1	1	1
sim197	1264	31.8833	43.1333	7.5167	1	1	0	0	1	1	1	1	1	0	0
sim197	1265	3.8833	.	.	0	0	0	0	1	1	1	1	1	1	1
sim197	1266	.	.	.	0	.	1	1	1	1	1	1	1	1	1
sim197	1267	.	.	.	0	.	0	0	0	0	0	0	0	0	1
sim197	1268	44.0333	.	.	0	0	1	1	0	0	0	0	0	1	1
sim197	1269	12.5	13.25	10.95	1	1	1	1	0	0	0	0	0	0	1
sim197	1270	25.5833	46.6333	16.05	1	1	0	0	0	0	0	0	0	0	0
sim197	1271	.	.	.	0	.	1	1	1	1	1	1	1	1	1
sim197	1272	29.6167	.	.	0	0	0	0	0	1	0	1	0	0	0
sim197	1273	32.9667	36.6667	11.8667	1	1	1	1	1	1	1	1	1	1	1
sim197	1274	34.15	.	.	0	0	0	0	1	1	1	1	0	0	0
sim197	1275	6.3667	17.6667	8.0167	1	1	0	0	1	1	1	1	1	0	0
sim197	1276	.	.	.	0	.	1	1	1	0	0	0	0	1	1
sim197	1277	.	.	.	0	.	1	1	0	0	0	0	1	0	0
sim197	1278	51.6	53.7667	10.4333	1	1	0	0	0	0	0	0	0	0	0
sim197	1279	69.0833	.	.	0	0	1	1	0	0	0	0	1	0	0
sim197	1280	.	.	.	0	.	1	1	1	1	1	1	1	0	0
sim197	1281	51.3333	.	.	0	0	1	1	0	0	0	0	0	1	0
sim197	1282	.	.	.	0	.	1	1	1	1	1	1	1	0	0
sim197	1283	9.2667	11.0333	16.1167	1	1	0	0	1	1	1	1	1	0	0
sim197	1284	.	.	.	0	.	0	0	1	1	1	1	1	1	0
sim197	1285	.	.	.	0	.	1	1	1	1	1	1	1	0	0
sim197	1286	9.1167	.	.	0	0	1	1	1	1	1	1	1	1	1
sim197	1287	.	.	.	0	.	1	1	1	0	0	0	0	0	0
sim197	1288	.	.	.	0	.	1	1	1	0	0	0	0	1	1
sim197	1289	28.2	.	.	0	0	.	.	.	.	.	.	.	.	.
sim197	1290	.	.	.	0	.	1	1	1	1	1	1	1	0	0
sim197	1291	9.1333	.	.	0	0	1	1	1	1	.	1	0	1	1
sim197	1292	.	.	.	0	.	0	0	1	1	1	1	1	0	0
sim197	1293	.	.	.	0	.	0	0	1	1	1	1	1	1	1
sim197	1294	53.2167	.	.	0	0	1	1	1	1	1	1	1	1	1
sim197	1295	68.35	69.3833	.	1	1	0	0	0	0	0	0	0	1	1
sim197	1296	2.5833	13.85	17.5	1	1	1	1	1	1	1	1	1	0	0
sim197	1297	.	.	.	0	.	0	0	0	0	0	0	1	1	0
sim197	1298	.	.	.	0	.	1	1	1	1	1	1	1	1	1
sim197	1299	29.4667	29.4833	9.95	1	1	1	1	1	1	1	1	1	1	1
sim197	1300	.	.	.	0	.	0	0	0	1	1	1	1	1	1
sim197	1301	.	.	.	0	.	1	1	1	1	1	0	1	0	0
sim197	1302	.	.	.	0	.	0	0	0	0	0	0	0	0	0
sim197	1303	5.9833	.	.	0	0	1	1	0	0	0	0	0	1	0
sim197	1304	2.55	.	.	0	0	1	1	1	1	.	1	1	1	1
sim197	1305	8.1333	19.3167	15.8333	1	1	1	1	1	1	1	1	1	0	0
sim197	1306	34.5333	62.9667	.	1	1	1	1	1	1	1	1	1	0	0
sim197	1307	.	.	.	0	.	1	1	1	1	1	1	1	1	1
sim197	1308	2.1333	.	.	0	0	0	0	0	0	0	0	0	0	0
sim197	1309	31.1667	46.0167	7.5167	1	1	0	0	1	1	1	1	1	1	1
sim197	1310	24	27.7667	20.0667	1	1	0	0	0	0	0	0	0	1	1
sim197	1311	.	.	.	0	.	0	0	1	1	1	1	1	1	1
sim197	1312	.	.	.	0	.	1	1	0	0	0	0	0	0	0
sim197	1313	.	.	.	0	.	1	1	0	0	0	0	0	1	1
sim197	1314	.	.	.	0	.	1	1	0	0	0	0	1	0	0
sim197	1315	14.95	15.8167	9.3833	1	1	1	1	0	0	0	0	0	0	0
sim197	1316	5.3833	.	.	0	0	1	1	1	1	1	1	1	1	0
sim197	1317	.	.	.	0	.	0	0	1	1	1	1	0	0	0
sim197	1318	.	.	.	0	.	1	1	1	1	.	1	1	1	1
sim197	1319	11.05	.	.	0	0	0	0	0	0	0	1	0	0	0
sim197	1320	23.4833	34.4667	13.7667	1	1	1	1	0	1	.	0	0	1	1
sim197	1321	52.1667	.	.	0	0	1	1	1	1	.	1	1	.	1
sim197	1322	15.05	.	.	0	0	1	1	1	1	.	1	1	1	0
sim197	1323	6.85	.	.	0	0	0	1	1	.	.	1	1	1	0
sim197	1324	.	.	.	0	.	1	1	.	1	1	1	1	0	0
sim197	1325	2.5833	.	.	0	0	1	1	1	0	.	0	0	1	1
sim197	1326	34.75	.	.	0	0	1	1	1	1	1	1	1	0	0
sim197	1327	8.0333	.	.	0	0	0	0	0	0	.	0	0	1	1
sim197	1328	18.55	23.7167	12.4	1	1	0	0	1	1	1	1	1	0	0
sim197	1329	11.2	.	.	0	0	0	0	1	1	1	1	1	0	0
sim197	1330	.	.	.	0	.	1	1	1	1	1	1	1	1	1
sim197	1331	49.3333	.	.	0	0	0	0	.	1	.	1	1	1	1
sim197	1332	31.95	.	.	0	0	1	1	.	1	.	1	0	0	0
sim197	1333	29.1	.	.	0	0	0	0	1	1	1	1	1	0	0
sim197	1334	3.75	6.6167	13.1667	1	1	1	1	1	1	1	1	1	1	1
sim197	1335	.	.	.	0	.	1	1	.	1	1	1	1	1	1
sim197	1336	2.6333	.	.	0	0	1	1	1	1	0	1	0	0	0
sim197	1337	50.0167	.	.	0	0	1	1	0	0	0	1	1	1	1
sim197	1338	2.5	.	.	0	0	1	1	1	1	1	1	1	0	0
sim197	1339	21.65	.	.	0	0	0	0	1	1	.	1	1	1	1
sim197	1340	.	.	.	0	.	0	0	1	1	1	1	1	1	1
sim197	1341	35.2	50.8833	15.7833	1	1	1	1	1	1	1	1	1	1	1
sim197	1342	5.85	8.9833	14.8167	1	1	1	1	1	1	0	1	0	0	0
sim197	1343	.	.	.	0	.	0	0	0	0	0	.	0	0	0
sim197	1344	4.2833	.	.	0	0	1	1	1	1	1	1	1	0	0
sim197	1345	6.2	9.7833	8.2	1	1	1	1	1	1	1	1	1	1	1
sim197	1346	.	.	.	0	.	0	1	1	1	.	1	1	1	1
sim197	1347	.	.	.	0	.	0	0	0	0	0	0	0	0	0
sim197	1348	53.1667	.	.	0	0	0	0	1	1	1	.	1	1	1
sim197	1349	54.3667	.	.	0	0	1	1	0	0	0	0	0	0	0
sim197	1350	.	.	.	0	.	0	0	0	0	0	0	0	.	1
sim197	1351	24.1833	.	.	0	0	0	0	1	1	1	1	1	1	1
sim197	1352	11.6167	11.6333	6.5	1	1	0	0	.	0	.	0	0	1	1
sim197	1353	31.0167	.	.	0	0	1	1	0	0	.	0	0	1	0
sim197	1354	.	.	.	0	.	0	0	0	1	1	.	1	0	0
sim197	1355	.	.	.	0	.	1	1	0	0	0	.	0	0	1
sim197	1356	.	.	.	0	.	0	0	.	1	1	1	1	.	1
sim197	1357	44.1167	.	.	0	0	1	1	1	1	1	1	1	1	.
sim197	1358	.	.	.	0	.	1	1	1	1	1	0	0	0	0
sim197	1359	.	.	.	0	.	1	1	0	0	0	0	1	1	1
sim197	1360	.	.	.	0	.	0	0	1	1	1	.	1	0	0
sim197	1361	.	.	.	0	.	1	1	1	1	1	1	1	1	1
sim197	1362	.	.	.	0	.	0	0	1	1	1	1	1	0	0
sim197	1363	40.4667	.	.	0	0	1	1	1	0	0	.	0	0	1
sim197	1364	.	.	.	0	.	1	1	0	0	0	.	0	1	1
sim197	1365	15.1167	.	.	0	0	0	0	0	0	0	0	1	1	1
sim197	1366	.	.	.	0	.	1	1	0	0	0	.	0	1	1
sim197	1367	.	.	.	0	.	0	0	0	0	0	0	0	0	0
sim197	1368	.	.	.	0	.	0	0	1	1	1	1	1	1	1
sim197	1369	.	.	.	0	.	1	1	1	1	1	1	1	0	0
sim197	1370	5.45	.	.	0	0	1	1	0	0	0	0	0	0	0
sim197	1371	.	.	.	0	.	0	0	1	1	1	1	1	0	0
sim197	1372	27.4667	.	.	0	0	1	1	0	0	0	0	0	0	0
sim197	1373	.	.	.	0	.	0	0	.	1	1	1	1	0	0
sim197	1374	66.8167	.	.	0	0	0	0	0	0	0	0	0	0	1
sim197	1375	.	.	.	0	.	0	0	0	0	0	0	0	0	0
sim197	1376	19.4667	.	.	0	0	0	0	0	0	0	0	0	1	1
sim197	1377	2.9833	.	.	0	0	0	0	1	1	1	1	1	0	0
sim197	1378	12.6333	12.65	9.4833	1	1	1	1	1	1	1	1	1	1	0
sim197	1379	20.2167	25.8	13.85	1	1	1	1	.	1	1	1	1	0	0
sim197	1380	5.75	.	.	0	0	.	.	.	.	.	.	.	.	.
sim197	1381	29.8167	.	.	0	0	0	0	0	0	.	0	0	0	1
sim197	1382	26.5333	.	.	0	0	0	0	1	1	.	1	1	1	0
sim197	1383	3.3667	.	.	0	0	1	1	1	1	.	1	1	1	1
sim197	1384	.	.	.	0	.	1	1	0	0	.	0	0	1	1
sim197	1385	2.7667	.	.	0	0	.	.	.	.	.	.	.	.	.
sim197	1386	14.7667	.	.	0	0	1	1	1	0	.	0	0	0	0
sim197	1387	21.4833	.	.	0	0	0	0	0	0	.	0	0	0	0
sim197	1388	30.7333	40.6833	9.05	1	1	0	0	0	0	.	0	0	0	0
sim197	1389	2.4833	8.35	8.3833	1	1	1	1	1	1	1	1	1	1	1
sim197	1390	.	.	.	0	.	1	1	1	1	.	1	1	1	1
sim197	1391	7.9167	.	.	0	0	0	0	0	0	.	0	0	0	0
sim197	1392	.	.	.	0	.	0	0	1	1	.	1	1	.	0
sim197	1393	2.5	.	.	0	0	1	1	1	1	.	1	1	0	0
sim197	1394	.	.	.	0	.	1	1	1	1	.	1	1	1	1
sim197	1395	.	.	.	0	.	1	1	1	1	.	1	1	1	1
sim197	1396	22.8667	.	.	0	0	1	1	1	0	.	0	0	0	0
sim197	1397	.	.	.	0	.	1	1	0	0	.	0	0	0	0
sim197	1398	.	.	.	0	.	0	0	0	1	.	1	1	1	1
sim197	1399	.	.	.	0	.	0	0	1	1	.	1	1	1	1
sim197	1400	26.1833	.	.	0	0	1	1	1	1	1	1	1	0	0
sim197	1401	.	.	.	0	.	0	0	0	0	.	0	0	0	1
sim197	1402	67.2833	.	.	0	0	0	0	0	0	0	1	1	1	1
sim197	1403	5.5333	.	.	0	0	1	1	1	0	0	0	0	1	1
sim197	1404	45.6833	57.0167	13.9	1	1	1	1	1	1	1	1	1	0	0
sim197	1405	.	.	.	0	.	0	0	1	1	1	1	1	1	1
sim197	1406	27.8833	.	.	0	0	1	1	1	1	1	1	0	1	1
sim197	1407	.	.	.	0	.	0	0	0	0	0	0	0	0	0
sim197	1408	3	5.95	10.1333	1	1	1	1	1	1	1	1	1	1	1
sim197	1409	.	.	.	0	.	0	0	0	0	0	.	0	0	0
sim197	1410	.	.	.	0	.	0	0	0	0	0	0	0	1	1
sim197	1411	20.7667	.	.	0	0	0	0	0	0	0	0	0	0	1
sim197	1412	60.8833	.	.	0	0	0	0	1	1	1	1	1	1	1
sim197	1413	3.5833	.	.	0	0	1	1	0	0	0	0	0	1	1
sim197	1414	19.7167	.	.	0	0	0	0	1	1	1	1	1	0	0
sim197	1415	.	.	.	0	.	0	0	0	0	0	0	0	1	1
sim197	1416	68.3	.	.	0	0	1	1	0	0	0	0	0	0	0
sim197	1417	.	.	.	0	.	0	0	0	0	0	.	0	0	1
sim197	1418	.	.	.	0	.	1	1	1	1	1	1	1	1	1
sim197	1419	7.0667	.	.	0	0	1	1	0	0	0	0	0	0	0
sim197	1420	6.9333	10.7333	13.2167	1	1	0	0	1	1	1	1	1	0	0
sim197	1421	.	.	.	0	.	0	0	0	1	1	.	1	1	1
sim197	1422	.	.	.	0	.	0	0	1	1	1	1	1	0	0
sim197	1423	.	.	.	0	.	1	1	1	1	1	1	1	0	0
sim197	1424	70.2667	.	.	0	0	1	1	0	0	0	0	0	0	0
sim197	1425	7.3	.	.	0	0	0	0	1	0	0	0	0	1	1
sim197	1426	.	.	.	0	.	0	0	0	0	0	0	0	0	0
sim197	1427	.	.	.	0	.	0	0	1	1	1	1	1	1	1
sim197	1428	37.05	.	.	0	0	1	1	0	1	1	1	1	1	0
sim197	1429	28.7167	44.45	12.05	1	1	1	1	1	1	1	1	1	1	1
sim197	1430	51.95	.	.	0	0	0	0	0	1	1	1	1	0	0
sim197	1431	13.6167	.	.	0	0	1	1	1	1	1	1	1	0	0
sim197	1432	14.5833	15.5667	12.9333	1	1	1	1	1	1	1	1	1	1	1
sim197	1433	7.5833	.	.	0	0	1	1	0	0	0	.	0	0	0
sim197	1434	.	.	.	0	.	1	1	0	0	0	0	0	0	0
sim197	1435	2.4667	8.5333	13.0667	1	1	1	1	1	1	1	.	0	0	0
sim197	1436	12.3667	.	.	0	0	0	0	1	1	1	1	1	1	1
sim197	1437	.	.	.	0	.	0	0	1	1	1	1	1	0	0
sim197	1438	27.95	.	.	0	0	0	0	1	1	1	.	1	0	0
sim197	1439	8.45	.	.	0	0	0	1	1	1	1	1	1	0	0
sim197	1440	2.25	.	.	0	0	0	0	0	1	1	.	1	1	1
sim197	1441	.	.	.	0	.	1	1	0	0	0	0	1	1	0
sim197	1442	9.25	.	.	0	0	1	1	1	1	1	.	0	0	1
sim197	1443	.	.	.	0	.	1	1	0	0	0	0	0	0	0
sim197	1444	9.9333	28.45	8.3667	1	1	1	0	0	1	1	.	0	0	0
sim197	1445	2.3	.	.	0	0	0	0	0	1	1	1	1	0	0
sim197	1446	.	.	.	0	.	1	1	0	0	0	.	0	1	1
sim197	1447	.	.	.	0	.	0	0	0	0	0	0	0	1	1
sim197	1448	0.8667	.	.	0	0	0	0	0	0	0	0	0	1	1
sim197	1449	2.0167	.	.	0	0	1	1	1	1	1	.	1	1	1
sim197	1450	.	.	.	0	.	0	0	0	0	0	0	1	1	1
sim197	1451	.	.	.	0	.	1	1	1	1	1	.	1	1	0
sim197	1452	.	.	.	0	.	0	0	0	0	0	0	0	1	1
sim197	1453	6.2333	.	.	0	0	1	1	1	1	1	1	1	1	1
sim197	1454	.	.	.	0	.	0	0	0	0	0	0	0	0	0
sim197	1455	3.3167	6.5167	8.1333	1	1	0	0	1	1	1	1	1	1	1
sim197	1456	2.6167	.	.	0	0	0	.	0	0	0	0	0	1	1
sim197	1457	7.3	.	.	0	0	1	.	1	1	1	.	0	0	1
sim197	1458	57.5333	.	.	0	0	0	0	0	0	0	0	1	0	0
sim197	1459	0.85	11.5167	11.8833	1	1	0	0	0	0	0	1	0	0	0
sim197	1460	.	.	.	0	.	0	0	0	1	1	1	1	0	0
sim197	1461	.	.	.	0	.	1	.	1	1	1	1	1	.	1
sim197	1462	40.3667	.	.	0	0	0	0	1	1	1	0	0	.	1
sim197	1463	.	.	.	0	.	1	1	0	0	0	.	0	.	0
sim197	1464	30.9167	.	.	0	0	0	0	1	1	1	1	1	.	0
sim197	1465	.	.	.	0	.	1	1	0	0	0	.	0	.	0
sim197	1466	.	.	.	0	.	1	1	0	0	0	0	0	1	1
sim197	1467	44.0333	.	.	0	0	1	1	0	1	1	1	1	1	1
sim197	1468	2	5.2167	13.3667	1	1	1	1	1	1	1	1	1	0	0
sim197	1469	.	.	.	0	.	1	1	1	1	1	1	1	0	0
sim197	1470	.	.	.	0	.	1	0	0	0	0	0	0	1	1
sim197	1471	39.1333	.	.	0	0	1	1	1	1	1	1	1	1	1
sim197	1472	22.6833	.	.	0	0	0	0	1	1	1	1	1	1	1
sim197	1473	.	.	.	0	.	0	0	1	1	1	1	1	1	1
sim197	1474	.	.	.	0	.	1	.	0	0	0	0	0	1	1
sim197	1475	39.4833	.	.	0	0	1	1	1	1	1	1	1	0	0
sim197	1476	.	.	.	0	.	0	0	1	1	1	1	0	0	1
sim197	1477	.	.	.	0	.	1	1	1	1	1	1	1	1	1
sim197	1478	.	.	.	0	.	1	1	1	1	1	1	1	1	1
sim197	1479	.	.	.	0	.	1	1	1	1	1	1	1	1	1
sim197	1480	.	.	.	0	.	0	0	0	0	0	0	0	0	0
sim197	1481	.	.	.	0	.	0	0	0	1	1	1	1	1	1
sim197	1482	.	.	.	0	.	0	0	1	1	1	1	1	1	1
sim197	1483	.	.	.	0	.	1	1	1	1	1	1	1	1	0
sim197	1484	.	.	.	0	.	1	1	1	1	1	1	1	1	1
sim197	1485	10.25	.	.	0	0	1	1	1	1	1	.	1	1	1
sim197	1486	.	.	.	0	.	1	1	0	0	0	0	1	1	1
sim197	1487	29.7667	.	.	0	0	0	0	1	1	1	1	1	1	1
sim197	1488	.	.	.	0	.	1	1	1	1	1	1	1	0	0
sim197	1489	16.3167	.	.	0	0	0	0	1	1	1	1	1	1	1
sim197	1490	.	.	.	0	.	0	0	1	1	1	1	1	0	0
sim197	1491	.	.	.	0	.	1	1	0	0	0	0	0	1	1
sim197	1492	12.0667	.	.	0	0	0	0	0	0	0	0	0	0	1
sim216	2000	.	.	.	0	.	1	1	0	0	0	0	0	1	1
sim216	2001	6.85	42.2333	21.45	1	1	0	0	1	1	1	1	1	1	1
sim216	2002	35.7	.	.	0	0	1	1	0	0	0	0	1	1	1
sim216	2003	14.5167	.	.	0	0	1	1	0	0	0	.	1	1	1
sim216	2004	4.68333	23.9167	7.2	1	1	0	0	1	1	1	.	0	1	1
sim216	2005	12.6833	.	.	0	0	1	1	1	0	0	.	0	1	1
sim216	2006	.	.	.	0	.	1	1	0	0	0	0	1	0	0
sim216	2007	16.0833	.	.	0	0	0	0	0	.	.	.	0	1	1
sim216	2008	.	.	.	0	.	1	1	1	1	1	1	0	0	.
sim216	2009	3.25	12.3833	12.3167	1	1	0	0	1	1	1	1	1	1	1
sim216	2010	.	.	.	0	.	.	.	.	.	.	.	1	.	1
sim216	2011	.	.	.	0	.	1	1	1	1	1	1	0	0	0
sim216	2012	.	.	.	0	.	1	1	1	1	1	1	0	0	0
sim216	2013	4.86667	38.25	.	1	1	0	0	0	0	0	0	0	0	0
sim216	2014	45.5	.	.	0	0	1	1	1	1	1	1	1	1	1
sim216	2015	20.1667	21.85	18.7	1	1	1	1	1	1	1	1	1	1	0
sim216	2016	7.31667	.	.	0	0	0	0	1	1	1	1	0	0	0
sim216	2017	5.13333	.	.	0	0	0	0	0	1	1	1	1	0	0
sim216	2018	15.95	56	21.8333	1	1	0	0	1	1	1	1	1	1	1
sim216	2019	23.8333	.	.	0	0	0	0	0	0	0	0	0	0	.
sim216	2020	.	.	.	0	.	0	0	1	1	1	1	1	0	0
sim216	2021	54.9833	.	.	0	0	1	1	0	0	0	0	0	0	0
sim216	2022	11.25	15.0333	9.4	1	1	1	1	1	1	1	1	1	1	1
sim216	2023	25.7333	29.05	9.55	1	1	1	1	1	1	1	0	0	0	0
sim216	2024	18.5333	.	.	0	0	0	0	0	0	0	0	0	1	1
sim216	2025	11.5167	12.0833	23.4667	1	1	1	1	1	1	1	1	1	0	0
sim216	2026	10.2	.	.	0	0	0	0	1	1	1	1	1	0	1
sim216	2027	20.1667	.	.	0	0	1	1	1	1	1	1	1	0	0
sim216	2028	13.5	.	.	0	0	1	1	1	1	1	1	1	0	0
sim216	2029	36.8333	.	.	0	0	0	0	0	0	0	0	0	1	1
sim216	2030	.	.	.	0	.	1	1	1	1	1	0	0	0	0
sim216	2031	6.01667	.	.	0	0	1	1	0	0	0	0	0	1	1
sim216	2032	.	.	.	0	.	0	1	1	1	1	1	1	0	0
sim216	2033	.	.	.	0	.	1	1	0	0	0	0	1	1	1
sim216	2034	.	.	.	0	.	0	0	1	1	1	1	1	0	0
sim216	2035	12.1667	.	.	0	0	0	0	1	1	1	1	1	1	0
sim216	2036	.	.	.	0	.	0	0	0	0	0	0	0	0	0
sim216	2037	.	.	.	0	.	0	0	0	0	0	0	0	0	0
sim216	2038	.	.	.	0	.	0	0	0	0	0	0	1	1	1
sim216	2039	38.85	.	.	0	0	1	1	0	0	0	0	0	0	0
sim216	2040	15.4167	.	.	0	0	1	1	1	1	1	1	1	1	1
sim216	2041	.	.	.	0	.	1	1	1	1	1	1	1	1	1
sim216	2042	38.7	.	.	0	0	0	0	0	0	0	0	0	0	0
sim216	2043	5.45	11.2167	17.7	1	1	1	1	0	0	0	1	1	0	0
sim216	2044	.	.	.	0	.	1	1	0	0	0	0	0	0	0
sim216	2045	2.71667	26.6167	10.7833	1	1	1	1	1	1	1	1	1	0	0
sim216	2046	3.71667	4.35	10.4	1	1	0	1	1	1	1	1	0	0	0
sim216	2047	.	.	.	0	.	0	0	0	1	1	1	1	1	1
sim216	2048	.	.	.	0	.	1	1	0	0	0	.	.	0	0
sim216	2049	46.7833	50.1667	13.1833	1	1	0	0	1	1	0	.	0	0	0
sim216	2050	.	.	.	0	.	1	1	.	1	1	1	1	0	0
sim216	2051	5.55	6.36667	12.9167	1	1	1	1	1	1	.	1	1	0	0
sim216	2052	14.0167	.	.	0	0	1	1	1	1	1	1	0	0	1
sim216	2053	.	.	.	0	.	0	0	0	0	0	0	0	1	1
sim216	2054	26.8333	.	.	0	0	0	0	1	1	1	1	1	0	0
sim216	2055	19.3833	23.0333	19	1	1	0	0	0	1	1	1	1	0	0
sim216	2056	.	.	.	0	.	1	1	1	1	1	1	0	0	0
sim216	2057	.	.	.	0	.	1	1	1	1	1	1	1	1	1
sim216	2058	4.51667	10.2667	3.55	1	1	1	1	.	0	1	0	0	1	1
sim216	2059	.	.	.	0	.	1	1	0	0	0	0	0	1	1
sim216	2060	.	.	.	0	.	0	0	0	.	0	0	0	1	.
sim216	2061	5.98333	11.9333	2.26667	1	1	1	1	1	1	1	1	0	0	.
sim216	2062	4.41667	.	.	0	0	1	1	.	.	1	1	1	1	.
sim216	2063	6.83333	8.43333	11.5167	1	1	.	.	.	.	1	.	.	.	.
sim216	2064	14.3333	15.6333	15.3	1	1	.	0	.	.	0	0	0	.	.
sim216	2065	.	.	.	0	.	0	0	0	0	0	0	0	0	0
sim216	2066	49.4167	.	.	0	0	0	0	.	0	0	0	0	.	.
sim216	2067	4.15	5.66667	16.2	1	1	1	.	.	.	1	1	.	1	.
sim216	2068	6.65	9.88333	10.9	1	1	0	0	0	0	0	0	.	0	.
sim216	2069	13.6667	15.95	10.8	1	1	1	.	1	1	1	.	1	0	.
sim216	2070	7.83333	12.3833	10.2167	1	1	0	0	1	1	1	1	0	0	.
sim216	2071	18.1167	22.5833	18.25	1	1	0	0	0	1	1	1	1	1	.
sim216	2072	.	.	.	0	.	0	0	1	.	.	1	1	0	.
sim216	2073	4.96667	4.98333	15.7167	1	1	0	0	1	1	1	1	1	0	.
sim216	2074	4.3	21.2167	9.26667	1	1	0	0	0	.	0	0	0	0	.
sim216	2075	10.3667	.	.	0	0	1	1	1	0	0	0	0	1	.
sim216	2076	.	.	.	0	.	0	1	1	1	1	1	1	0	0
sim216	2077	23.65	25.3167	16.4833	1	1	.	0	0	0	0	0	0	0	.
sim216	2078	9.06667	12.1667	15.1	1	1	1	1	0	0	0	0	1	0	.
sim216	2079	.	.	.	0	.	1	1	0	.	0	.	0	1	.
sim216	2080	15.1	.	.	0	0	0	0	0	0	1	1	1	1	.
sim216	2081	11.7833	13.4333	7.4	1	1	0	0	0	.	0	0	0	0	.
sim216	2082	7.78333	.	.	0	0	1	1	1	1	1	0	1	1	0
sim216	2083	.	.	.	0	.	0	1	1	0	0	0	0	1	1
sim216	2084	14.0167	14.5833	23.5	1	1	1	1	1	.	1	1	1	1	.
sim216	2085	16.0167	18.8167	8.45	1	1	0	0	0	0	0	0	0	0	.
sim216	2086	15.8833	18.2	21.1333	1	1	0	0	0	.	0	0	0	0	.
sim216	2087	32.0833	.	.	0	0	0	0	0	0	0	0	0	0	.
sim216	2088	.	.	.	0	.	0	0	1	.	1	1	1	1	.
sim216	2089	16.5833	22.3167	9.26667	1	1	0	0	0	0	0	0	0	1	1
sim216	2090	.	.	.	0	.	1	1	1	.	1	1	1	0	.
sim216	2091	22.7333	.	.	0	0	1	1	0	.	0	0	0	0	.
sim216	2092	.	.	.	0	.	1	1	1	.	1	0	0	1	.
sim216	2093	36.0833	41.2333	18.0167	1	1	0	0	0	.	1	1	1	1	.
sim216	2094	.	.	.	0	.	1	1	0	.	0	.	0	0	.
sim216	2095	.	.	.	0	.	0	0	0	.	1	0	0	0	.
sim216	2096	.	.	.	0	.	1	1	0	.	0	0	0	0	.
sim216	2097	52.5333	.	.	0	0	1	1	0	.	0	0	0	0	.
sim216	2098	16.6333	22.9167	14.5833	1	1	0	0	0	.	0	0	0	1	.
sim216	2099	26.3667	.	.	0	0	0	0	0	.	0	0	0	0	.
sim216	2100	.	.	.	0	.	0	0	1	1	1	1	1	1	1
sim216	2101	10.9833	15.2667	12.3667	1	1	1	.	1	.	1	1	1	0	.
sim216	2102	17.4167	27.3833	25.05	1	1	1	1	1	0	0	0	0	1	1
sim216	2103	13.65	14.4667	22.3	1	1	1	1	1	1	1	1	1	1	1
sim216	2104	0.616667	12.2	18.6667	1	1	1	1	0	1	1	1	1	0	0
sim216	2105	7.41667	.	.	0	0	1	1	1	1	1	1	1	1	1
sim216	2106	27.55	41.8167	12.4	1	1	0	0	0	1	1	1	1	1	1
sim216	2107	29.7667	30.1833	9.28333	1	1	0	0	0	0	0	0	0	1	1
sim216	2108	12.3167	21.8833	9.5	1	1	0	0	0	0	0	0	0	0	0
sim216	2109	20.35	20.85	13.4	1	1	1	1	0	0	0	0	0	0	0
sim216	2110	.	.	.	0	.	1	1	1	1	1	1	1	0	0
sim216	2111	39.9333	.	.	0	0	1	1	1	1	1	1	1	0	.
sim216	2112	13.3833	.	.	0	0	0	0	0	0	0	0	0	0	0
sim216	2113	4.5	48.8333	12.6333	1	1	1	1	0	0	.	0	0	0	0
sim216	2114	2.21667	19.25	14.6667	1	1	1	1	1	1	1	1	1	0	0
sim216	2115	.	.	.	0	.	1	1	1	1	1	0	1	1	1
sim216	2116	15.7833	.	.	0	0	1	1	1	1	1	1	1	0	0
sim216	2117	15.4	.	.	0	0	0	0	1	1	1	1	1	1	1
sim216	2118	.	.	.	0	.	0	0	0	0	0	0	1	1	0
sim216	2119	48.7667	.	.	0	0	1	1	1	0	0	0	0	1	1
sim216	2120	.	.	.	0	.	0	0	0	0	0	0	0	1	1
sim216	2121	12.5333	.	.	0	0	1	1	1	1	1	1	1	1	1
sim216	2122	18.25	25.9333	7.43333	1	1	0	0	1	1	1	1	1	1	1
sim216	2123	17.0167	24.6333	10.6333	1	1	1	1	1	1	1	1	1	0	0
sim216	2124	5	6.8	11.9	1	1	1	0	0	0	0	0	0	0	0
sim216	2125	27.0333	32.0167	12.6667	1	1	0	0	0	0	0	0	0	1	1
sim216	2126	4.78333	.	.	0	0	0	0	0	0	0	0	0	1	1
sim216	2127	.	.	.	0	.	0	0	0	0	0	0	0	0	0
sim216	2128	7.41667	13	54.7333	1	1	1	1	1	1	1	1	1	1	1
sim216	2129	16.9	.	.	0	0	1	1	1	1	1	1	1	1	1
sim216	2130	6.3	8.53333	14.1667	1	1	0	0	0	1	1	0	1	1	1
sim216	2131	.	.	.	0	.	1	1	0	0	0	0	0	1	1
sim216	2132	30.7167	37.5333	13.4333	1	1	0	0	0	0	0	0	1	1	1
sim216	2133	12.7667	.	.	0	0	0	0	0	0	0	0	0	1	1
sim216	2134	2.26667	.	.	0	0	1	1	1	1	1	1	1	1	0
sim216	2135	1.96667	5.58333	7.95	1	1	0	0	0	0	0	0	0	0	0
sim216	2136	.	.	.	0	.	0	0	0	0	0	0	0	0	0
sim216	2137	17.6333	57.95	6.23333	1	1	0	0	0	0	0	0	0	0	0
sim216	2138	11.45	14.9167	15.55	1	1	1	1	1	1	1	.	1	1	1
sim216	2139	8.03333	9.21667	11.7833	1	1	0	0	1	1	1	0	0	1	1
sim216	2140	.	.	.	0	.	1	1	0	1	1	.	1	0	0
sim216	2141	9.85	10.4833	8.36667	1	1	1	1	1	1	1	1	1	1	1
sim216	2142	12.85	13.5333	7.95	1	1	1	1	1	1	1	1	0	1	1
sim216	2143	30.4	34.75	12.7667	1	1	0	0	0	1	1	0	1	0	0
sim216	2144	14.5167	16.8833	10.6667	1	1	0	0	0	0	0	0	0	1	1
sim216	2145	40.5333	.	.	0	0	0	0	0	0	0	0	0	.	1
sim216	2146	3.65	5.95	3.38333	1	1	0	0	0	0	0	1	1	.	1
sim216	2147	7.4	10.7	16.9333	1	1	1	1	0	0	0	0	0	0	1
sim216	2148	.	.	.	0	.	0	0	0	0	0	0	0	1	1
sim216	2149	12.3667	.	.	0	0	0	0	1	1	1	1	1	0	0
sim216	2150	.	.	.	0	.	1	1	1	0	0	0	0	1	1
sim216	2151	19.2167	21.0667	9	1	1	0	0	0	0	0	0	0	0	0
sim216	2152	6.16667	.	.	0	0	0	0	0	0	0	.	0	0	0
sim216	2153	12.9667	14.6167	14.7333	1	1	1	1	1	1	1	0	1	1	1
sim216	2154	7.33333	.	.	0	0	1	0	0	0	0	0	0	0	1
sim216	2155	.	.	.	0	.	0	0	1	1	1	1	1	1	0
sim216	2156	25.4667	39.1333	8.9	1	1	1	1	1	1	1	1	0	1	1
sim216	2157	34.2833	.	.	0	0	0	0	0	0	0	0	0	1	1
sim216	2158	22	22.8667	18.4167	1	1	1	1	1	1	1	1	1	0	0
sim216	2159	6.85	23.3	15.1167	1	1	1	1	0	0	0	0	0	1	0
sim216	2160	13.7833	.	.	0	0	1	1	1	1	1	.	1	0	0
sim216	2161	27.8	27.8167	5.83333	1	1	0	0	0	0	0	0	1	1	1
sim216	2162	9.4	.	.	0	0	1	1	0	0	0	0	0	0	1
sim216	2163	.	.	.	0	.	1	1	1	1	1	1	1	0	0
sim216	2164	3.35	7.58333	9	1	1	0	0	0	1	1	1	1	.	1
sim216	2165	2.3	.	.	0	0	1	1	1	1	1	1	1	0	0
sim216	2166	10.2833	10.3	7.63333	1	1	0	0	1	1	1	1	1	1	1
sim216	2167	19.0667	.	.	0	0	1	1	1	1	1	1	1	0	0
sim216	2168	0.966667	.	.	0	0	1	1	1	1	1	.	1	1	0
sim216	2169	5.31667	6.33333	11.5	1	1	1	1	1	1	1	1	1	1	1
sim216	2170	8.53333	.	.	0	0	1	1	1	1	1	1	1	1	1
sim216	2171	7.35	7.36667	16.5667	1	1	1	1	1	1	1	.	1	1	0
sim216	2172	13.3333	16.1667	11.2	1	1	0	0	1	1	1	1	1	.	1
sim216	2173	13.8167	.	.	0	0	0	0	0	0	1	.	1	1	1
sim216	2174	14.8333	16.3667	7.53333	1	1	0	0	0	0	0	0	0	0	0
sim216	2175	18.4833	.	.	0	0	0	0	1	1	0	0	0	0	0
sim216	2176	49.0667	.	.	0	0	0	1	1	0	0	0	0	1	.
sim216	2177	8.66667	.	.	0	0	1	1	1	1	1	1	.	0	0
sim216	2178	.	.	.	0	.	0	0	0	1	1	1	1	.	0
sim216	2179	14.7167	.	.	0	0	0	0	0	0	0	0	0	0	0
sim216	2180	.	.	.	0	.	1	1	1	1	0	0	0	.	1
sim216	2181	30.4833	30.5	10.6333	1	1	0	0	1	1	1	1	1	.	1
sim216	2182	10.3	13.65	12.1333	1	1	1	1	0	0	0	0	0	.	0
sim216	2183	14.3833	16.4167	11.45	1	1	0	0	1	1	1	1	1	.	1
sim216	2184	33.1	.	.	0	0	1	1	1	1	1	1	1	.	1
sim216	2185	24.9333	53.3	15.2	1	1	1	1	0	0	0	0	0	.	1
sim216	2186	29.5333	49.3	9.76667	1	1	0	0	1	1	1	1	1	0	0
sim216	2187	14.8333	18.05	16.3667	1	1	1	1	0	0	0	0	0	.	1
sim216	2188	8.88333	8.9	14.9	1	1	1	1	1	1	1	1	1	1	1
sim216	2189	4.4	19.7167	9.96667	1	1	1	1	1	1	1	1	0	0	0
sim216	2190	.	.	.	0	.	1	.	.	.	.	.	.	.	.
sim216	2191	18.75	.	.	0	0	0	0	1	1	1	1	.	1	0
sim216	2192	.	.	.	0	.	0	0	0	0	0	0	0	1	1
sim216	2193	25.4	.	.	0	0	1	1	1	1	1	1	0	0	0
sim216	2194	22.3667	.	.	0	0	1	1	1	1	1	1	1	1	1
sim216	2195	11	13.55	10	1	1	0	0	0	0	0	0	0	.	1
sim216	2196	17.7667	17.7833	16.3833	1	1	1	1	1	1	1	1	1	.	0
sim216	2197	5.78333	.	.	0	0	1	1	1	1	1	1	1	0	1
sim216	2198	13.6333	.	.	0	0	1	1	1	1	1	1	1	0	0
sim216	2199	.	.	.	0	.	1	1	1	0	0	0	1	.	1
sim216	2200	19.1	.	.	0	0	0	0	0	0	0	0	1	1	1
sim216	2201	43.55	.	.	0	0	0	0	0	0	0	0	1	0	0
sim216	2202	6.13333	.	.	0	0	1	1	0	0	0	0	0	0	0
sim216	2203	47.6833	50.65	9.36667	1	1	0	0	1	0	0	0	0	1	1
sim216	2204	27.65	59.9833	.	1	1	1	0	0	0	.	0	0	1	1
sim216	2205	3.63333	.	.	0	0	0	0	0	0	0	0	0	1	0
sim216	2206	16.8167	.	.	0	0	0	0	0	0	0	0	0	1	0
sim216	2207	10.95	17.1667	12.8333	1	1	0	0	1	1	1	1	1	0	1
sim216	2208	.	.	.	0	.	0	0	1	1	1	1	0	1	1
sim216	2209	.	.	.	0	.	1	1	1	1	1	0	1	1	1
sim216	2210	4.98333	.	.	0	0	0	0	0	0	0	0	0	0	0
sim216	2211	6.73333	.	.	0	0	0	1	1	1	1	0	1	1	0
sim216	2212	.	.	.	0	.	1	1	0	0	0	0	0	1	1
sim216	2213	15.2333	20.5167	11.55	1	1	0	0	1	1	1	0	1	0	0
sim216	2214	29.1167	.	.	0	0	0	0	0	0	0	0	0	0	0
sim216	2215	.	.	.	0	.	0	0	0	0	0	1	1	1	1
sim216	2216	.	.	.	0	.	0	1	1	0	0	0	0	1	1
sim216	2217	33.3	37.4333	11.15	1	1	0	0	0	0	0	0	0	1	1
sim216	2218	22.3667	28.7	11.8167	1	1	1	1	1	1	1	0	1	1	1
sim216	2219	.	.	.	0	.	1	1	0	0	0	0	0	1	1
sim216	2220	.	.	.	0	.	0	0	0	0	0	0	0	1	1
sim216	2221	12.9167	.	.	0	0	1	0	0	0	0	0	1	1	1
sim216	2222	52.85	57.6167	8.25	1	1	1	1	1	1	1	1	1	1	1
sim216	2223	9.33333	10.6333	7.71667	1	1	0	0	1	1	1	0	0	0	0
sim216	2224	.	.	.	0	.	1	1	1	1	1	1	1	0	0
sim216	2225	27.9667	.	.	0	0	1	1	1	0	0	0	0	1	1
sim216	2226	17.7	28.1167	12.9	1	1	0	0	0	0	0	0	0	1	1
sim216	2227	15.2667	.	.	0	0	1	1	0	0	0	0	0	0	0
sim216	2228	0.566667	.	.	0	0	0	0	1	1	1	1	1	0	0
sim216	2229	5.63333	8.3	7.86667	1	1	0	0	0	0	0	0	1	0	0
sim216	2230	9.65	.	.	0	0	0	0	0	0	0	0	0	1	1
sim216	2231	14.8333	.	.	0	0	1	1	1	0	0	0	0	1	1
sim216	2232	41.85	.	.	0	0	0	0	1	1	1	1	1	1	1
sim216	2233	3.15	9.81667	6.75	1	1	0	0	0	0	0	0	0	1	1
sim216	2234	32.7	.	.	0	0	0	0	1	1	1	1	0	0	0
sim216	2235	3.13333	.	.	0	0	0	0	1	0	0	0	0	0	0
sim216	2236	31.5167	.	.	0	0	0	0	0	0	0	0	0	0	1
sim216	2237	11.2167	.	.	0	0	1	1	0	0	0	0	0	1	1
sim216	2238	12.8	.	.	0	0	0	0	0	1	0	0	0	0	0
sim216	2239	.	.	.	0	.	1	1	0	0	0	0	0	0	0
sim216	2240	6.11667	.	.	0	0	0	0	1	1	1	1	1	0	0
sim216	2241	2.23333	2.98333	8.51667	1	1	0	0	1	1	1	1	1	1	1
sim216	2242	2.9	.	.	0	0	1	1	0	0	0	0	0	0	0
sim216	2243	8.88333	.	.	0	0	1	1	1	1	1	1	1	0	0
sim216	2244	9.83333	13.1	9.65	1	1	0	0	0	0	0	0	1	0	0
sim216	2245	16.5333	21.95	15.8667	1	1	1	1	1	0	0	0	0	1	0
sim216	2246	1.43333	.	.	0	0	0	0	0	0	0	0	1	1	0
sim216	2247	8.36667	10.8	11.45	1	1	0	0	1	1	1	0	1	0	0
sim216	2248	11.5	.	.	0	0	0	0	1	1	1	1	1	1	1
sim216	2249	3.51667	.	.	0	0	1	1	1	1	1	1	1	0	0
sim216	2250	16.7667	20.85	15.2667	1	1	1	1	0	0	0	0	0	1	1
sim216	2251	44.3667	45.9667	11.5333	1	1	0	0	1	1	1	1	1	1	1
sim216	2252	.	.	.	0	.	1	1	0	0	0	0	0	1	1
sim216	2253	45.2333	.	.	0	0	0	0	1	1	1	1	1	1	1
sim216	2254	18.4667	69.15	.	1	1	1	1	1	1	1	1	1	0	0
sim216	2255	.	.	.	0	.	0	0	0	0	0	0	0	0	1
sim216	2256	12.35	.	.	0	0	0	0	0	0	0	0	0	0	0
sim216	2257	44.5167	61	.	1	1	1	1	1	1	1	1	1	1	1
sim216	2258	22	.	.	0	0	0	0	1	1	1	0	1	1	1
sim216	2259	.	.	.	0	.	0	0	0	0	0	0	0	1	0
sim216	2260	.	.	.	0	.	1	1	0	1	1	1	1	1	1
sim216	2261	.	.	.	0	.	0	0	0	0	0	0	0	0	0
sim216	2262	12.1	.	.	0	0	1	1	1	1	1	1	1	0	0
sim216	2263	42.9	48.4667	11.25	1	1	0	0	1	1	0	0	1	1	1
sim216	2264	31.9333	36.3833	9.66667	1	1	1	1	1	1	1	1	0	0	1
sim216	2265	36.85	38.6667	13.1833	1	1	1	1	1	1	1	1	0	0	0
sim216	2266	10.3167	.	.	0	0	1	1	1	1	1	1	1	1	1
sim216	2267	10.45	13.6167	21.6333	1	1	1	1	1	1	0	0	1	1	1
sim216	2268	9.5	12.2833	10.3333	1	1	0	0	1	1	1	0	0	1	1
sim216	2269	22.1333	24.7833	8.35	1	1	0	0	1	0	1	1	1	0	0
sim216	2270	.	.	.	0	.	0	0	1	0	1	1	0	1	1
sim216	2271	.	.	.	0	.	1	1	1	0	1	1	1	0	0
sim216	2272	24.2667	.	.	0	0	1	1	1	1	0	0	1	1	1
sim216	2273	44.2	45.2833	19.8833	1	1	0	0	1	1	1	1	1	1	1
sim216	2274	.	.	.	0	.	1	1	1	1	0	0	1	1	1
sim216	2275	.	.	.	0	.	0	0	1	1	0	0	1	0	0
sim216	2276	12.2	15.6833	17.0333	1	1	1	1	1	1	1	1	0	0	0
sim216	2277	.	.	.	0	.	0	0	1	1	0	0	1	1	1
sim216	2278	42.6333	.	.	0	0	0	0	1	1	0	0	1	1	1
sim216	2279	5.53333	7.75	7	1	1	0	0	0	0	0	0	0	0	0
sim216	2280	14.7333	.	.	0	0	0	0	0	0	0	0	0	0	0
sim216	2281	.	.	.	0	.	1	1	0	0	0	0	0	1	1
sim216	2282	31.55	.	.	0	0	1	1	1	1	1	1	1	1	0
sim216	2283	9.28333	11.3833	13.6667	1	1	0	0	1	1	1	1	1	1	0
sim216	2284	.	.	.	0	.	1	1	1	1	0	0	1	1	0
sim216	2285	.	.	.	0	.	1	1	0	1	1	1	1	1	1
sim216	2286	13.1	20.0333	10.9	1	1	1	1	0	0	0	0	0	0	0
sim216	2287	.	.	.	0	.	1	1	1	0	0	0	1	1	0
sim216	2288	3.56667	11.55	13.0667	1	1	1	1	1	1	0	0	0	0	0
sim216	2289	34.5667	.	.	0	0	0	0	1	0	0	0	0	0	1
sim216	2290	3.25	5.96667	13.15	1	1	0	0	0	0	0	0	0	1	1
sim216	2291	51.8833	.	.	0	0	1	1	1	1	1	1	1	1	1
sim216	2292	.	.	.	0	.	1	1	.	1	1	1	0	0	0
sim216	2293	7.03333	.	.	0	0	0	0	0	0	0	0	1	1	0
sim216	2294	11.9	11.9167	11.3167	1	1	0	0	0	0	0	0	1	1	1
sim216	2295	.	.	.	0	.	0	0	1	1	1	1	1	1	1
sim216	2296	10.4	.	.	0	0	0	0	1	0	0	0	0	0	0
sim216	2297	.	.	.	0	.	0	0	1	1	0	0	0	0	0
sim216	2298	17.5833	37.75	10.6667	1	1	1	1	1	1	0	0	1	0	0
sim216	2299	6.9	7.63333	15.9833	1	1	1	1	1	1	1	1	1	0	0
sim216	2300	10.4	.	.	0	0	1	1	0	0	0	0	0	1	1
sim216	2301	.	.	.	0	.	1	1	1	1	1	0	1	0	0
sim216	2302	.	.	.	0	.	1	1	.	1	.	1	1	1	1
sim216	2303	.	.	.	0	.	1	1	1	0	0	0	0	0	0
sim216	2304	14.8833	22.7667	15.5167	1	1	1	1	.	1	1	0	1	1	0
sim216	2305	16.2667	16.85	7.96667	1	1	1	1	0	0	0	0	0	0	0
sim216	2306	3.85	6.26667	15.6333	1	1	0	0	1	1	1	0	1	1	1
sim216	2307	17.3	17.7333	14.7167	1	1	0	0	.	1	0	0	1	1	1
sim216	2308	.	.	.	0	.	1	1	.	1	1	1	1	.	1
sim216	2309	.	.	.	0	.	1	1	.	0	0	0	0	0	0
sim216	2310	8.03333	53.1333	10.6167	1	1	0	0	.	0	0	0	1	1	0
sim216	2311	17.7333	.	.	0	0	1	1	1	0	0	0	1	1	1
sim216	2312	27.5167	31.9667	9.56667	1	1	0	0	1	1	1	1	1	1	1
sim216	2313	5.86667	.	.	0	0	0	0	.	1	1	1	1	0	0
sim216	2314	31.2167	.	.	0	0	1	1	0	0	0	0	0	1	1
sim216	2315	20.5833	.	.	0	0	1	1	0	0	.	0	0	.	1
sim216	2316	.	.	.	0	.	0	0	0	0	0	0	0	0	0
sim216	2317	5.33333	.	.	0	0	0	0	0	0	0	0	1	.	0
sim216	2318	.	.	.	0	.	0	0	0	1	1	1	1	.	1
sim216	2319	.	.	.	0	.	.	1	0	0	0	0	0	0	0
sim216	2320	57.1	.	.	0	0	1	1	0	0	0	0	0	0	1
sim216	2321	.	.	.	0	.	1	1	1	0	0	0	0	1	1
sim216	2322	16.75	.	.	0	0	0	0	1	1	1	1	1	1	1
sim216	2323	28.0667	.	.	0	0	0	0	1	1	.	0	0	1	1
sim216	2324	55.7667	.	.	0	0	0	0	.	0	0	0	0	1	0
sim216	2325	26.6333	.	.	0	0	1	1	1	1	.	1	1	.	1
sim216	2326	6.73333	23.4333	10.9167	1	1	1	1	1	0	1	1	1	1	1
sim216	2327	4.43333	8.73333	8.91667	1	1	1	1	1	1	1	1	1	1	1
sim216	2328	.	.	.	0	.	1	1	0	0	0	0	1	0	0
sim216	2329	11.4833	12.2167	10.2	1	1	0	0	0	0	0	0	0	0	0
sim216	2330	.	.	.	0	.	1	1	0	1	1	1	1	0	0
sim216	2331	2.55	12.7333	13.0333	1	1	0	0	1	1	1	1	1	0	1
sim216	2332	10.1333	19.4167	11	1	1	1	1	0	0	0	0	0	1	1
sim216	2333	2.56667	6.91667	5.26667	1	1	0	0	1	1	1	1	1	0	0
sim216	2334	.	.	.	0	.	0	0	0	0	0	0	0	0	0
sim216	2335	1.56667	22.6667	15.8	1	1	1	1	1	1	1	0	0	0	0
sim216	2336	12.4667	17.4833	12.75	1	1	1	1	0	0	0	0	0	1	1
sim216	2337	.	.	.	0	.	0	0	0	0	0	0	0	0	0
sim216	2338	.	.	.	0	.	0	0	.	1	1	1	1	1	1
sim216	2339	35.7833	45.9167	14.5667	1	1	1	1	0	0	0	0	0	0	0
sim216	2340	37.7167	.	.	0	0	1	1	1	0	0	0	1	1	1
sim216	2341	22.7667	.	.	0	0	0	0	0	0	0	0	0	1	0
sim216	2342	37.6667	.	.	0	0	1	1	.	1	1	1	1	1	0
sim216	2343	20.15	.	.	0	0	0	0	1	0	0	0	0	0	0
sim216	2344	10.7333	.	.	0	0	0	0	0	0	0	0	0	1	1
sim216	2345	2.53333	6.33333	13.1167	1	1	0	0	1	1	1	1	0	1	1
sim216	2346	.	.	.	0	.	0	0	1	1	1	1	1	1	.
sim216	2347	24.6	38.9333	11.9833	1	1	0	0	0	0	0	0	0	1	1
sim216	2348	.	.	.	0	.	0	0	0	0	0	.	0	1	1
sim216	2349	30.4167	41.2333	18.4333	1	1	0	0	.	0	0	1	0	0	0
sim216	2350	16.55	19.15	8.26667	1	1	0	0	1	1	1	1	1	1	1
sim216	2351	3.51667	10.8833	5.7	1	1	0	0	0	0	0	0	0	1	1
sim216	2352	11.45	33.9	11.8667	1	1	0	0	0	0	0	0	0	1	1
sim216	2353	8.08333	.	.	0	0	0	0	0	0	0	0	1	1	1
sim216	2354	.	.	.	0	.	1	1	1	1	1	1	1	1	0
sim216	2355	2.8	6.6	8.31667	1	1	1	0	0	1	1	1	1	1	1
sim216	2356	.	.	.	0	.	0	0	0	0	0	0	0	0	1
sim216	2357	3.78333	6.33333	8.38333	1	1	0	0	0	0	0	0	0	0	0
sim216	2358	11.0667	16.8833	8.3	1	1	1	1	.	0	0	0	1	0	0
sim216	2359	3.98333	8.25	9.51667	1	1	1	1	1	1	1	1	1	1	1
sim216	2360	.	.	.	0	.	0	0	1	1	1	1	1	1	1
sim216	2361	14.6833	33.2	11.05	1	1	1	1	1	1	0	0	0	1	.
sim216	2362	8.7	.	.	0	0	0	0	1	1	1	1	1	1	0
sim216	2363	37.9833	44.95	9.28333	1	1	0	0	0	0	0	0	0	1	1
sim216	2364	.	.	.	0	.	1	1	1	0	0	0	0	1	1
sim216	2365	.	.	.	0	.	1	1	1	1	1	1	1	0	1
sim216	2366	20.1333	45.1	12.2667	1	1	0	0	1	1	1	1	1	0	0
sim216	2367	.	.	.	0	.	0	0	1	1	1	1	1	0	0
sim216	2368	4.48333	.	.	0	0	1	1	1	1	1	1	1	1	0
sim216	2369	.	.	.	0	.	1	1	0	0	0	0	0	1	1
sim216	2370	.	.	.	0	.	1	1	1	1	1	1	1	1	0
sim216	2371	.	.	.	0	.	0	0	1	1	1	1	1	1	1
sim216	2372	14.9	18.6	19.7333	1	1	1	1	0	0	0	0	0	1	1
sim216	2373	29.7	.	.	0	0	1	1	0	0	0	0	0	0	0
sim216	2374	1.88333	.	.	0	0	1	1	1	1	1	1	1	0	0
sim216	2375	16.8667	18.3833	25.85	1	1	1	1	1	1	1	1	1	1	1
sim216	2376	33.6833	33.7333	14.15	1	1	0	0	0	1	0	0	1	1	0
sim216	2377	.	.	.	0	.	1	1	1	1	1	1	1	0	1
sim216	2378	18.0667	.	.	0	0	1	1	1	1	1	1	1	0	0
sim216	2379	5.16667	.	.	0	0	1	1	1	1	1	1	0	0	0
sim216	2380	.	.	.	0	.	1	1	0	0	0	0	0	1	1
sim216	2381	.	.	.	0	.	0	0	0	1	1	1	1	1	1
sim216	2382	50.7333	.	.	0	0	0	1	1	1	1	1	1	1	1
sim216	2383	.	.	.	0	.	1	1	0	0	0	0	0	1	1
sim216	2384	46.7333	.	.	0	0	1	1	0	0	0	0	0	1	1
sim216	2385	.	.	.	0	.	0	0	0	0	0	0	1	0	0
sim216	2386	45.0833	59.85	.	1	1	0	0	0	0	0	0	0	1	1
sim216	2387	13.0167	14.2167	22.1833	1	1	0	1	1	1	1	1	1	1	0
sim216	2388	61.7	64.0667	8.73333	1	1	0	0	1	1	1	0	0	0	0
sim216	2389	7.25	8.8	2.66667	1	1	0	0	1	1	1	1	1	1	1
sim216	2390	17.9833	20.3167	12.0667	1	1	0	0	0	1	1	1	1	0	0
sim216	2391	.	.	.	0	.	1	1	1	1	1	1	1	0	0
sim216	2392	4.48333	5.66667	17.6	1	1	1	1	1	1	1	0	1	0	0
sim216	2393	.	.	.	0	.	0	0	1	1	1	1	0	0	0
sim216	2394	9.13333	.	.	0	0	1	1	1	1	1	1	1	0	0
sim216	2395	25.1667	.	.	0	0	0	0	0	0	.	0	0	0	0
sim216	2396	8.03333	.	.	0	0	1	0	1	1	1	1	1	1	1
sim216	2397	40.4167	.	.	0	0	0	0	1	1	1	1	1	0	0
sim216	2398	.	.	.	0	.	1	1	1	1	1	1	1	0	0
sim216	2399	47.0667	.	.	0	0	1	1	1	1	1	0	0	0	0
sim216	2400	.	.	.	0	.	0	0	0	0	0	0	0	0	0
sim216	2401	.	.	.	0	.	1	1	1	1	1	0	0	0	1
sim216	2402	13.1	.	.	0	0	0	0	1	1	1	.	1	0	0
sim216	2403	1.71667	7.2	16.5167	1	1	1	1	1	1	1	1	1	0	0
sim216	2404	14.7833	17.1833	5.51667	1	1	1	1	0	0	0	0	0	0	0
sim216	2405	27.6833	.	.	0	0	0	0	0	0	0	0	0	0	0
sim216	2406	45.4667	45.55	14.4833	1	1	0	0	1	1	.	1	0	0	0
sim216	2407	.	.	.	0	.	1	1	0	0	0	0	0	1	1
sim216	2408	17.9667	19.35	18.2167	1	1	0	0	0	0	0	0	0	1	1
sim216	2409	.	.	.	0	.	1	1	0	0	0	0	0	0	0
sim216	2410	.	.	.	0	.	1	0	0	0	0	0	1	0	0
sim216	2411	20.65	.	.	0	0	0	0	0	0	0	0	1	0	0
sim216	2412	18.55	23.55	13.7833	1	1	0	0	0	0	0	0	0	0	1
sim216	2413	9.18333	.	.	0	0	1	1	1	1	1	1	1	1	0
sim216	2414	.	.	.	0	.	1	1	0	0	0	.	0	0	0
sim216	2415	15.9333	.	.	0	0	0	0	1	1	1	1	1	1	1
sim216	2416	4.26667	4.3	14.9333	1	1	0	0	1	1	1	1	1	1	1
sim216	2417	.	.	.	0	.	0	0	0	0	0	1	1	1	1
sim216	2418	22.45	27.35	12.6333	1	1	1	1	1	1	1	1	1	0	0
sim216	2419	.	.	.	0	.	1	1	0	0	0	0	0	1	0
sim216	2420	18.6833	39.75	12.5833	1	1	1	1	1	1	1	1	1	0	0
sim216	2421	34.95	.	.	0	0	0	0	0	0	0	0	1	1	1
sim216	2422	.	.	.	0	.	1	1	1	1	1	1	1	0	0
sim216	2423	35.6	.	.	0	0	0	0	1	1	1	1	1	1	0
sim216	2424	49.0667	.	.	0	0	1	1	0	0	0	0	0	1	1
sim216	2425	16.9167	25.3833	7.76667	1	1	1	1	1	1	1	1	1	0	1
sim216	2426	37.9167	.	.	0	0	0	0	1	1	1	1	0	0	0
sim216	2427	6.85	13.75	12.6667	1	1	0	0	0	0	0	0	0	0	0
sim216	2428	.	.	.	0	.	1	1	1	1	1	1	1	1	0
sim216	2429	9.18333	.	.	0	0	1	1	1	1	1	1	1	1	1
sim216	2430	29.1	30.1667	16.9	1	1	1	1	1	1	1	0	0	0	0
sim216	2431	.	.	.	0	.	0	0	0	0	0	0	0	0	0
sim216	2432	.	.	.	0	.	0	0	0	0	0	0	0	1	1
sim216	2433	16.2	25.2333	11.1333	1	1	1	1	0	0	0	.	1	1	1
sim216	2434	10.6333	16.0833	12.2667	1	1	1	1	0	0	0	0	0	0	0
sim216	2435	36.45	.	.	0	0	1	1	0	0	0	0	.	1	1
sim216	2436	7.8	9.35	9.16667	1	1	0	0	1	1	1	1	1	1	1
sim216	2437	7.78333	18.4667	10.8833	1	1	0	0	1	1	1	1	1	1	1
sim216	2438	19.55	.	.	0	0	1	1	1	1	1	1	1	1	0
sim216	2439	7.6	9.01667	6.6	1	1	1	1	0	0	0	0	1	1	0
sim216	2440	8.96667	16.1333	11.6	1	1	0	0	0	0	0	0	0	1	0
sim216	2441	.	.	.	0	.	0	0	0	0	0	0	0	0	0
sim216	2442	.	.	.	0	.	1	1	0	0	0	0	0	0	0
sim216	2443	.	.	.	0	.	0	0	1	1	1	0	1	1	1
sim216	2444	39.35	.	.	0	0	0	0	1	1	1	1	1	1	1
sim216	2445	6.91667	6.95	11.2333	1	1	1	1	1	1	1	1	1	1	0
sim216	2446	.	.	.	0	.	1	1	1	1	1	1	1	0	0
sim216	2447	.	.	.	0	.	1	1	1	1	1	1	1	0	0
sim216	2448	.	.	.	0	.	0	0	0	0	0	0	0	0	.
sim216	2449	25.1167	38.1167	18.7833	1	1	1	1	0	0	0	0	0	0	0
sim216	2450	24.9333	26.8667	8.5	1	1	0	0	1	1	1	1	1	1	1
sim216	2451	3.16667	.	.	0	0	1	1	1	1	1	1	1	0	1
sim216	2452	20.75	21.9	6.98333	1	1	0	0	1	1	1	1	0	0	0
sim216	2453	6.21667	8.56667	13.8333	1	1	1	1	1	1	1	1	1	0	1
sim216	2454	3.08333	7.35	7.25	1	1	0	0	1	1	1	0	1	0	0
sim216	2455	3.98333	5.26667	16.8667	1	1	1	1	1	1	1	1	1	0	0
sim216	2456	0.55	3.7	12.5667	1	1	0	0	1	0	1	1	1	1	1
sim216	2457	9.71667	14.9	9.4	1	1	0	0	0	0	1	1	1	0	0
sim216	2458	.	.	.	0	.	1	1	1	1	1	1	1	0	.
sim216	2459	.	.	.	0	.	1	1	0	0	0	0	0	1	.
sim216	2460	.	.	.	0	.	0	0	1	1	1	1	1	1	.
sim216	2461	.	.	.	0	.	0	0	1	1	1	1	1	1	.
sim216	2462	13.2	13.65	7.61667	1	1	0	0	.	1	1	0	1	0	0
sim216	2463	.	.	.	0	.	1	1	1	1	1	1	1	1	1
sim216	2464	6.46667	.	.	0	0	1	1	0	0	0	0	0	1	1
sim216	2465	.	.	.	0	.	0	0	1	1	1	1	1	1	1
sim216	2466	26.7333	.	.	0	0	1	1	1	1	1	1	1	0	0
sim216	2467	16.1	32.0167	11.8833	1	1	0	0	1	1	.	1	1	1	1
sim216	2468	6.21667	.	.	0	0	0	0	1	1	1	1	1	1	1
sim216	2469	10.55	.	.	0	0	1	1	1	0	0	0	0	1	1
sim216	2470	.	.	.	0	.	0	0	0	0	0	0	0	0	0
sim216	2471	.	.	.	0	.	1	1	1	1	1	1	1	1	1
sim216	2472	39.6333	.	.	0	0	0	0	0	0	0	0	0	0	1
sim216	2473	12.3333	.	.	0	0	1	1	1	0	0	0	0	1	1
sim216	2474	5.68333	6.58333	10.5	1	1	1	1	0	1	1	1	1	1	1
sim216	2475	30.2	.	.	0	0	1	1	0	0	0	0	0	1	1
sim216	2476	31.0333	.	.	0	0	0	0	1	0	0	0	0	1	1
sim216	2477	.	.	.	0	.	0	0	1	1	1	1	0	0	0
sim216	2478	3.75	.	.	0	0	1	1	1	1	1	1	1	1	1
sim216	2479	.	.	.	0	.	1	1	1	1	1	1	1	0	0
sim216	2480	7.93333	13.5167	9.48333	1	1	0	0	0	0	0	0	0	0	0
sim216	2481	4.76667	32.05	18.75	1	1	1	1	0	0	0	0	0	1	1
sim216	2482	10.4333	.	.	0	0	0	0	1	1	1	1	1	0	1
sim216	2483	12.0667	.	.	0	0	1	1	1	1	1	1	1	1	1
sim216	2484	2.16667	10.7	12.2333	1	1	1	1	0	0	0	0	0	0	0
sim216	2485	12.8167	.	.	0	0	1	1	0	0	0	0	0	1	1
sim216	2486	38.4833	.	.	0	0	1	1	0	0	0	0	0	1	1
sim216	2487	.	.	.	0	.	0	0	.	0	0	0	0	0	0
sim216	2488	56.4	58.8167	13.35	1	1	1	1	1	1	1	1	1	0	1
sim216	2489	1.45	8.7	11.65	1	1	0	0	0	0	.	0	0	1	1
sim216	2490	.	.	.	0	.	1	1	1	1	1	0	1	1	1

## Sheet: S3 Assay set 2
Supplementary Table S3. Copulation occurrence (1=yes, 0=no) and genotypes (1-heterozygous, 0=homozygous) for backcross males made from eight strains of Drosophila simulans crossed to D. mauritiana.
			MARKERS
Strain	Individual #	Copulation occurrence	3L_173	3L_1457	3L_3126/3484	3L_10062/10365	3L_16008	3R_668/697	3R_3880	3R_4051/4012	3R_17066	3R_20144	3R_23001	3R_27488
simFC	2	0	.	1	1	1	1	1	1	1	0	0	0	1
simFC	3	0	1	1	1	0	0	0	0	0	1	1	1	1
simFC	4	1	0	0	0	0	0	0	0	0	0	0	0	0
simFC	5	0	.	1	1	1	1	1	1	1	0	1	1	1
simFC	6	0	0	0	0	0	0	0	0	0	0	0	0	0
simFC	7	0	1	1	1	0	0	0	0	0	0	0	0	0
simFC	8	0	0	0	0	0	0	0	0	0	1	1	1	1
simFC	9	1	.	1	1	1	0	0	1	0	0	1	1	1
simFC	10	0	.	1	1	1	0	0	0	0	0	0	0	0
simFC	11	1	1	1	1	1	1	0	1	0	0	0	1	0
simFC	12	1	.	1	1	1	1	1	1	1	0	0	1	1
simFC	13	1	0	0	0	0	1	1	1	1	1	1	1	1
simFC	14	1	1	1	1	1	1	1	1	0	0	1	0	0
simFC	15	1	0	1	1	1	1	1	1	1	0	0	0	0
simFC	16	1	0	0	0	0	1	1	1	1	0	0	0	0
simFC	17	1	0	1	1	1	1	1	1	1	0	0	0	0
simFC	18	0	1	1	1	0	0	1	1	1	0	1	1	1
simFC	19	1	.	1	1	1	1	1	1	1	0	1	1	1
simFC	20	1	.	1	1	1	1	1	1	1	0	1	0	1
simFC	21	0	0	0	1	1	0	1	1	1	1	1	1	1
simFC	22	0	0	0	0	0	1	1	1	1	0	1	1	1
simFC	23	1	0	0	0	0	0	1	1	1	1	1	1	1
simFC	24	1	0	0	0	0	0	0	1	1	1	0	0	0
simFC	25	1	0	0	0	1	1	1	1	1	0	0	0	0
simFC	26	1	.	1	1	1	1	1	1	1	0	0	0	0
simFC	27	0	1	1	1	0	0	0	0	0	0	1	1	1
simFC	28	1	.	0	0	0	0	0	0	0	0	1	1	1
simFC	29	1	1	1	1	0	0	0	0	0	0	1	1	1
simFC	30	1	.	0	0	0	1	1	1	1	0	1	1	1
simFC	31	1	1	1	1	1	0	0	0	0	0	0	0	0
simFC	32	1	0	0	0	1	1	1	1	1	0	0	0	0
simFC	33	1	1	1	1	1	0	0	0	0	0	0	0	0
simFC	34	1	.	0	0	1	1	1	1	1	0	1	1	1
simFC	35	1	0	0	1	1	1	1	1	1	0	1	0	0
simFC	36	1	1	1	1	1	1	1	1	1	1	0	0	0
simFC	37	1	0	0	0	0	1	1	1	1	0	0	1	0
simFC	38	0	.	0	0	1	1	1	.	.	.	.	0	.
simFC	39	1	.	1	0	1	1	1	1	1	0	.	0	.
simFC	40	1	0	1	0	.	1	0	0	1	.	.	1	.
simFC	41	1	.	0	0	1	1	1	1	1	0	0	0	0
simFC	42	1	.	1	1	1	1	1	.	0	.	.	.	.
simFC	43	1	.	1	1	1	1	1	1	1	0	0	0	0
simFC	44	0	.	0	1	0	0	0	0	1	.	.	.	.
simFC	45	1	.	1	0	1	1	.	.	1	.	.	.	.
simFC	46	1	.	1	1	1	0	0	0	0	0	1	1	1
simFC	47	1	0	0	0	0	1	1	0	1	0	0	0	0
simFC	48	1	.	1	0	1	1	1	0	0	0	.	1	1
simFC	49	1	0	1	1	1	1	1	1	1	0	0	0	0
simFC	50	1	0	0	1	0	0	0	.	1	0	1	.	0
simFC	51	0	.	1	1	1	1	0	0	0	0	1	1	.
simFC	52	1	0	0	0	0	0	0	0	0	1	1	1	1
simFC	53	1	0	1	1	1	1	1	1	1	1	1	1	1
simFC	54	1	.	0	1	0	0	0	0	0	0	0	0	0
simFC	55	1	1	1	1	1	1	1	1	1	1	1	1	1
simFC	56	0	1	1	1	1	1	1	1	1	1	1	1	1
simFC	57	1	.	1	1	0	0	0	0	0	0	1	1	0
simFC	58	1	.	1	1	1	0	0	0	0	0	1	0	0
simFC	59	0	.	0	0	0	0	1	1	1	0	1	1	1
simFC	60	1	.	1	1	1	1	1	1	1	1	1	1	1
simFC	61	1	0	0	0	1	1	1	1	1	0	1	1	1
simFC	62	0	.	1	1	0	0	0	0	0	0	0	1	1
simFC	63	1	.	0	0	0	1	1	1	1	0	0	0	0
simFC	64	1	.	1	1	1	1	1	1	1	0	0	0	0
simFC	65	1	0	0	0	0	0	1	1	1	0	0	0	0
simFC	66	1	0	0	0	0	1	1	1	1	1	1	1	0
simFC	67	1	0	1	1	1	0	0	0	0	0	1	1	1
simFC	68	1	.	1	1	1	1	1	1	1	0	1	0	0
simFC	69	1	1	1	1	0	0	0	0	0	0	0	0	0
simFC	70	1	.	0	0	1	1	1	1	1	1	1	1	1
simFC	71	1	0	1	1	1	0	0	0	0	0	0	0	1
simFC	72	1	.	0	0	0	0	0	0	0	0	1	1	0
simFC	73	1	0	0	0	0	1	1	1	0	0	0	0	0
simFC	74	1	0	0	0	0	1	1	1	1	0	1	1	1
simFC	75	1	1	1	1	1	1	0	1	0	0	0	1	0
simFC	76	1	0	0	0	0	0	0	0	0	0	0	0	0
simFC	77	0	0	0	0	0	1	0	1	0	0	0	1	1
simFC	78	1	0	1	1	1	1	1	1	1	0	0	0	1
simFC	79	1	0	0	0	0	1	1	1	1	0	0	0	0
simFC	80	0	0	0	0	0	0	0	0	0	1	1	1	0
simFC	81	1	1	1	1	1	0	0	1	0	1	1	1	0
simFC	82	1	1	1	1	1	1	1	1	1	1	1	1	1
simFC	83	1	0	0	0	0	1	1	1	1	0	1	1	1
simFC	84	1	0	0	0	0	0	0	0	0	0	0	0	0
simFC	85	1	0	0	0	1	1	1	1	0	0	1	0	0
simFC	86	0	1	1	1	1	1	1	1	1	1	0	0	0
simFC	87	1	1	1	1	0	0	0	0	0	0	1	1	1
simFC	88	1	1	1	1	0	0	0	1	0	0	1	1	1
simFC	89	0	0	0	0	0	0	0	0	0	0	1	1	1
simFC	90	1	0	0	0	0	0	0	0	0	0	0	0	0
simFC	91	1	0	0	1	1	1	0	0	0	0	0	1	1
simFC	92	1	0	0	0	0	0	0	0	0	0	0	0	0
simFC	93	1	0	0	0	0	0	0	0	0	0	0	0	0
simFC	94	1	0	0	0	0	0	0	0	0	0	0	0	.
simFC	95	0	0	0	1	0	1	1	1	1	0	0	0	0
simFC	96	1	1	1	1	1	1	1	0	1	0	0	0	.
simFC	97	1	0	0	1	0	0	0	0	0	0	0	0	0
simFC	98	0	0	0	1	0	0	0	0	0	0	0	0	.
simFC	99	1	1	0	0	1	1	1	1	1	.	.	.	.
simFC	100	1	1	0	.	1	1	1	.	.	.	.	.	.
simFC	101	1	.	0	0	0	0	0	0	0	0	0	0	0
simFC	102	0	.	1	1	1	0	0	0	0	0	0	0	0
simFC	103	1	.	0	0	0	1	1	1	1	0	1	1	1
simFC	104	1	.	0	0	0	0	0	0	0	0	0	0	0
simFC	105	0	0	0	0	0	0	0	0	0	0	0	0	0
simFC	106	1	0	0	0	1	1	1	1	1	0	1	1	1
simFC	107	1	0	0	0	0	0	0	0	0	0	0	0	0
simFC	108	0	0	0	0	0	0	0	0	0	0	1	0	0
simFC	109	0	1	1	1	1	1	1	1	1	1	1	1	1
simFC	110	1	1	1	1	1	1	1	1	1	0	0	0	0
simFC	111	1	0	0	0	0	0	0	0	0	1	1	1	1
simFC	112	0	1	1	1	1	1	1	1	1	1	1	1	1
simFC	113	1	0	0	0	0	0	0	0	0	1	1	1	1
simFC	114	1	1	1	1	1	1	1	1	1	0	1	1	1
simFC	115	1	0	0	0	0	0	0	0	0	1	1	1	1
simFC	116	1	0	0	0	1	1	1	1	1	1	1	1	1
simFC	117	0	.	1	1	1	1	0	0	0	1	1	1	1
simFC	118	1	1	1	1	1	1	0	0	0	1	1	1	1
simFC	119	0	0	0	0	0	1	1	1	1	1	.	1	0
simFC	120	0	0	0	0	0	0	0	0	0	1	1	0	0
simFC	121	1	0	0	0	0	0	1	1	1	0	1	1	1
simFC	122	0	1	1	1	1	0	0	0	0	0	0	0	0
simFC	123	0	0	0	0	1	1	1	1	1	0	0	0	0
simFC	124	1	1	1	1	1	1	1	1	1	1	1	1	1
simFC	125	1	1	1	1	1	0	0	0	0	0	0	0	0
simFC	126	1	0	0	0	1	1	0	0	0	0	0	0	0
simFC	127	1	1	1	1	1	1	1	1	1	0	0	1	1
simFC	128	1	0	1	1	0	0	0	0	0	0	0	0	0
simFC	129	1	.	0	0	0	1	1	1	1	1	1	1	0
simFC	130	0	.	0	0	1	0	1	1	1	0	1	1	1
simFC	131	0	1	1	1	1	1	1	1	1	1	1	1	1
simFC	132	0	0	0	0	1	1	1	1	1	1	1	1	1
simFC	133	1	1	1	1	1	0	0	0	0	0	0	0	0
simFC	134	1	0	0	0	1	1	1	1	1	1	1	1	1
simFC	135	1	0	0	0	0	1	1	1	1	1	1	1	1
simFC	136	0	0	1	1	1	1	1	1	1	1	1	1	1
simFC	137	1	0	0	0	0	0	0	1	1	1	1	1	1
simFC	138	0	1	1	1	1	1	1	1	1	0	0	0	0
simFC	139	0	1	1	1	1	1	1	1	1	1	0	0	0
simFC	140	0	0	0	0	0	0	0	0	0	0	1	1	1
simFC	141	1	1	1	1	1	1	1	1	1	0	1	1	1
simFC	142	0	1	1	1	1	1	1	0	0	0	0	0	0
simFC	143	0	0	0	0	1	1	1	1	1	0	1	1	1
simFC	144	0	.	1	1	1	1	1	1	1	0	0	0	0
simFC	145	1	0	0	0	0	1	1	1	1	0	0	0	0
simFC	146	0	1	1	1	1	1	1	1	1	0	0	0	0
simFC	147	0	0	1	1	0	0	0	0	0	0	1	1	1
simFC	148	0	1	1	1	1	1	0	0	0	0	1	1	.
simFC	149	0	0	0	0	0	0	1	1	1	0	1	1	0
simFC	150	1	0	1	1	1	1	1	0	1	0	1	1	1
simFC	151	0	0	1	1	0	0	0	0	0	0	0	0	0
simFC	152	1	0	0	0	0	0	0	0	0	0	0	0	0
sim167	1	0	.	1	1	1	1	1	1	1	1	1	0	0
sim167	2	0	.	1	1	1	1	1	1	1	1	1	1	1
sim167	3	1	.	1	1	0	0	0	0	0	0	0	0	0
sim167	4	0	.	1	1	0	0	1	1	1	1	1	0	0
sim167	5	0	.	1	1	1	0	0	0	0	0	0	0	0
sim167	6	0	.	1	1	1	1	1	1	1	1	1	1	0
sim167	7	0	.	0	0	0	0	0	0	0	0	0	0	0
sim167	8	0	.	1	1	1	0	0	0	0	1	1	1	1
sim167	9	1	.	1	1	1	1	1	1	1	0	0	0	0
sim167	10	0	.	0	0	1	1	1	1	1	1	1	1	1
sim167	11	1	.	1	1	0	0	0	0	0	1	1	0	0
sim167	12	1	.	1	1	1	1	1	1	1	0	0	0	0
sim167	13	0	.	1	1	1	1	0	0	0	1	1	1	1
sim167	14	0	.	0	0	0	0	0	0	0	0	0	0	0
sim167	15	1	.	0	0	0	0	0	0	0	1	1	1	1
sim167	16	1	.	1	1	1	1	1	1	1	1	1	1	1
sim167	17	1	.	0	0	0	1	1	1	1	1	1	1	1
sim167	18	1	.	0	0	0	0	0	0	0	1	1	1	1
sim167	19	0	0	0	0	1	1	1	1	1	1	1	0	0
sim167	20	0	0	0	0	1	1	1	1	1	1	1	1	1
sim167	21	1	0	1	1	1	1	0	0	0	0	0	0	0
sim167	22	1	0	0	0	0	0	0	0	0	0	0	0	0
sim167	23	0	0	1	1	1	1	1	1	1	0	0	0	0
sim167	24	1	0	0	0	0	1	1	1	1	1	1	1	1
sim167	25	1	.	0	0	0	0	0	0	0	0	0	0	0
sim167	26	0	0	1	1	1	1	1	1	1	1	1	1	0
sim167	27	1	.	0	0	0	0	0	0	0	1	1	1	0
sim167	28	1	.	1	1	1	0	0	0	0	1	1	0	0
sim167	29	1	.	1	1	1	1	0	0	0	1	1	0	0
sim167	30	1	.	0	0	0	0	0	0	0	1	1	1	1
sim167	31	1	.	0	0	0	1	1	1	1	1	1	1	1
sim167	32	0	.	1	1	1	1	1	1	1	1	1	1	1
sim167	33	1	.	0	0	0	0	0	0	0	0	0	1	1
sim167	34	1	.	1	1	1	1	1	1	1	0	0	0	0
sim167	35	1	.	0	0	0	0	0	0	0	0	0	0	0
sim167	36	0	.	0	0	0	1	1	1	1	1	1	1	0
sim167	37	1	.	0	1	1	0	0	0	0	0	0	0	1
sim167	38	1	1	1	1	1	1	1	1	1	0	0	0	0
sim167	39	1	1	0	0	0	.	1	1	1	1	1	1	1
sim167	40	1	1	1	1	1	0	0	0	0	0	0	0	0
sim167	41	0	0	1	1	1	1	1	1	1	1	1	1	1
sim167	42	1	0	1	1	1	1	1	1	1	1	1	1	0
sim167	43	1	0	0	0	0	1	1	1	1	1	1	0	0
sim167	44	1	1	1	1	1	1	1	1	1	0	0	0	0
sim167	45	0	.	1	1	1	0	0	0	0	0	0	0	0
sim167	46	0	.	0	0	0	1	1	0	0	0	0	0	0
sim167	47	1	.	0	0	0	0	0	0	0	1	1	1	1
sim167	48	1	.	0	0	0	0	0	0	0	0	0	0	0
sim167	49	0	.	0	0	0	0	0	1	1	0	0	0	0
sim167	50	1	.	1	1	1	1	1	1	1	1	1	1	0
sim167	51	0	.	0	0	0	0	0	1	0	0	0	0	0
sim167	52	0	1	1	1	1	1	1	1	1	1	1	1	1
sim167	53	0	0	0	0	0	0	0	1	0	1	1	1	1
sim167	54	1	0	0	0	0	0	1	1	1	0	0	0	0
sim167	55	1	0	1	0	1	1	1	0	0	1	1	1	1
sim167	56	0	0	1	1	1	1	0	0	0	1	1	1	1
sim167	57	0	0	0	0	0	0	1	1	1	0	0	0	0
sim167	58	1	1	0	0	0	0	0	0	0	1	1	1	1
sim167	59	1	.	0	0	0	0	0	0	0	1	1	1	1
sim167	60	1	.	1	1	0	0	0	0	0	1	1	0	.
sim167	61	1	.	0	1	0	.	1	1	1	1	1	1	1
sim167	62	1	.	1	1	0	0	1	1	1	1	1	.	.
sim167	63	0	.	0	0	1	1	1	1	1	1	1	1	1
sim167	64	1	1	1	1	1	0	0	0	0	0	0	0	0
sim167	65	0	.	1	1	1	0	1	1	1	1	1	1	.
sim167	66	1	.	0	0	1	1	1	1	1	1	1	1	1
sim167	67	0	1	1	1	1	0	1	1	1	1	1	1	1
sim167	68	1	0	1	1	1	1	1	1	1	1	0	0	0
sim167	69	0	0	1	0	1	0	1	0	1	0	0	0	0
sim167	70	1	.	1	1	1	0	0	0	0	0	0	0	0
sim167	71	1	0	0	0	0	0	1	1	1	1	0	0	0
sim167	72	1	1	1	1	1	0	0	0	0	1	1	1	1
sim167	73	0	0	0	1	0	1	0	0	0	0	0	0	0
sim167	74	1	.	0	0	0	.	1	1	1	0	0	1	1
sim167	75	1	0	0	0	0	1	1	1	1	0	0	0	0
sim167	76	1	.	1	1	1	1	1	1	1	1	0	0	0
sim167	77	1	.	0	0	0	1	1	1	1	1	0	0	0
sim167	78	1	.	1	1	0	0	0	0	0	0	1	1	0
sim167	79	1	.	1	1	1	1	1	1	1	0	0	0	0
sim167	80	1	.	1	0	0	0	0	0	0	1	1	1	1
sim167	81	1	.	0	0	1	0	0	0	0	0	0	0	0
sim167	82	1	.	1	1	1	1	1	1	1	0	0	0	0
sim167	83	1	.	0	1	.	0	0	0	0	0	0	0	.
sim167	84	1	.	0	0	0	0	0	0	0	0	0	0	.
sim167	85	0	.	1	1	1	0	1	1	1	1	1	1	0
sim167	86	1	.	0	1	.	1	0	0	0	1	1	1	.
sim167	87	1	.	1	0	1	1	1	0	1	0	0	0	.
sim167	88	1	.	1	1	0	0	1	0	1	0	0	0	0
sim167	89	1	.	0	0	0	0	1	1	1	1	1	1	.
sim167	90	1	.	1	0	1	.	0	0	0	1	1	1	.
sim167	91	1	0	0	0	1	.	0	.	0	1	1	0	.
sim167	92	1	0	0	0	1	1	1	1	1	1	1	0	0
sim167	93	0	.	1	0	1	1	1	1	1	0	.	.	0
sim167	94	1	0	0	1	0	1	0	0	0	0	0	1	1
sim167	95	0	.	1	0	.	1	1	0	1	1	1	1	1
sim167	96	0	.	0	1	0	1	0	0	0	0	0	0	0
sim167	97	1	0	0	0	0	1	1	1	1	1	1	1	1
sim167	98	0	.	1	1	1	1	1	1	1	0	0	0	1
sim167	99	1	0	0	0	0	0	0	0	1	0	0	0	0
sim167	100	1	.	0	0	0	0	0	0	0	0	0	0	0
sim167	101	1	0	0	0	0	1	1	1	1	1	0	0	0
sim167	102	0	0	0	0	0	0	0	0	0	1	1	1	0
sim167	103	1	.	0	0	0	0	1	1	1	1	1	1	0
sim167	104	0	0	0	0	0	0	0	0	0	0	1	1	1
sim167	105	0	.	1	1	0	0	0	0	0	1	1	1	0
sim167	106	0	1	1	1	1	1	1	1	1	0	0	0	1
sim167	107	1	.	1	1	0	0	0	0	0	1	1	1	0
sim167	108	1	0	0	0	0	0	0	0	0	1	1	1	0
sim167	109	1	.	1	1	1	1	1	1	1	1	1	1	1
sim167	110	0	0	0	0	0	0	1	1	1	1	1	1	1
sim167	111	1	.	1	1	1	1	1	1	1	1	1	1	0
sim167	112	1	.	1	1	0	0	0	0	0	0	0	0	0
sim167	113	1	.	0	0	0	0	0	0	0	0	0	0	0
sim167	114	1	.	0	0	0	0	0	0	0	0	0	0	0
sim167	115	1	0	0	0	0	0	0	0	0	0	0	0	0
sim167	116	1	.	0	0	0	0	1	1	1	1	1	1	0
sim167	117	0	0	0	0	0	0	0	0	0	1	1	1	0
sim167	118	1	0	0	0	0	0	0	0	0	1	1	1	0
sim167	119	1	1	1	1	1	0	0	0	0	0	0	0	0
sim167	120	1	1	1	1	1	1	1	1	1	0	1	1	1
sim167	121	1	0	0	0	0	0	0	0	0	0	1	1	0
sim167	122	1	0	0	0	0	0	0	0	0	1	1	1	1
sim167	123	1	0	0	0	0	0	0	0	0	0	0	0	0
sim167	124	0	1	1	1	1	1	1	1	1	1	1	1	1
sim167	125	1	1	1	1	1	1	1	1	1	0	0	0	0
sim167	126	0	.	1	1	1	0	0	0	0	0	0	0	0
sim167	127	1	.	1	1	0	0	0	0	0	0	0	0	0
sim167	128	0	.	1	1	0	0	0	0	0	0	0	0	0
sim167	129	1	.	0	0	0	0	0	0	0	0	0	0	0
sim167	130	0	.	0	0	0	0	0	0	0	0	0	0	0
sim167	131	1	.	1	1	0	1	1	1	1	1	1	1	0
sim167	132	1	1	1	1	0	0	0	0	0	1	1	1	0
sim167	133	0	0	0	0	0	0	0	0	0	0	0	0	0
sim167	134	0	0	0	0	1	1	1	1	1	0	0	0	0
sim167	135	1	1	1	1	1	1	1	1	1	1	1	1	0
sim167	136	0	0	0	0	0	0	0	1	1	1	0	0	1
sim167	137	1	0	0	0	1	1	1	1	1	1	1	1	0
sim167	138	0	0	1	1	1	1	1	1	1	1	1	1	1
sim167	139	0	0	0	0	1	0	0	0	0	0	0	0	0
sim167	140	0	0	0	0	0	0	0	0	0	1	1	1	1
sim167	141	0	.	0	0	0	0	0	0	0	0	0	0	0
sim167	142	0	1	1	1	1	1	1	1	1	0	0	0	0
sim167	143	1	.	0	0	0	0	0	0	0	0	0	0	1
sim167	144	0	.	1	.	.	.	1	1	1	1	1	0	0
sim167	145	0	.	0	1	1	1	1	1	1	0	0	0	0
sim167	146	1	.	0	0	0	0	0	0	0	1	1	1	1
sim167	147	0	0	0	1	1	1	1	1	1	1	1	1	1
sim194	1	0	.	1	0	0	0	1	1	1	0	0	0	0
sim194	2	0	0	0	1	0	0	0	0	0	1	1	1	1
sim194	3	1	0	1	0	1	1	1	1	1	0	0	0	0
sim194	4	0	0	0	1	1	1	1	1	1	1	1	1	0
sim194	5	1	1	1	0	1	0	1	1	1	1	1	1	1
sim194	6	0	0	0	1	0	1	0	0	0	0	0	1	1
sim194	7	1	1	1	1	1	1	0	0	0	1	1	1	1
sim194	8	0	0	1	1	1	1	0	0	0	0	0	1	1
sim194	9	1	0	0	0	0	0	0	0	0	1	1	1	1
sim194	10	1	.	0	0	0	0	0	0	0	0	0	0	0
sim194	11	0	.	0	1	1	0	1	0	0	1	1	1	1
sim194	12	0	.	1	0	0	1	0	0	0	0	1	1	1
sim194	13	1	.	1	1	1	1	1	1	1	0	1	1	1
sim194	14	1	.	0	0	0	1	1	1	1	1	1	1	1
sim194	15	1	.	1	1	0	0	0	0	0	0	0	0	0
sim194	16	0	.	0	1	1	0	0	0	0	1	1	1	1
sim194	17	1	0	0	0	0	1	1	0	0	0	0	0	0
sim194	18	0	0	0	0	1	1	1	1	1	0	0	0	0
sim194	19	0	0	0	1	1	1	1	1	1	1	1	1	1
sim194	20	0	0	0	0	1	1	0	0	0	0	0	0	0
sim194	21	1	0	0	0	1	1	1	1	1	1	1	1	1
sim194	22	1	1	1	1	0	0	0	0	0	0	0	0	0
sim194	23	1	1	0	0	0	1	1	1	1	0	1	1	1
sim194	24	1	0	1	1	1	0	0	0	0	1	1	1	1
sim194	25	1	0	0	0	0	1	1	1	1	0	1	1	1
sim194	26	1	1	1	1	0	0	1	1	1	0	1	1	1
sim194	27	1	0	0	0	1	1	1	1	1	0	1	1	0
sim194	28	1	.	1	1	1	1	1	1	1	0	1	1	1
sim194	29	1	.	1	1	1	1	1	1	1	0	1	1	1
sim194	30	1	.	1	1	0	1	1	1	1	0	1	0	0
sim194	31	1	.	1	1	1	1	1	1	1	0	1	1	1
sim194	32	1	0	1	1	0	0	0	0	0	0	0	0	0
sim194	33	1	0	1	1	1	1	1	1	1	0	0	0	0
sim194	34	1	0	0	0	0	0	0	0	0	0	0	0	0
sim194	35	1	.	1	1	1	1	1	1	1	0	0	0	0
sim194	36	0	1	1	1	1	1	1	1	1	0	1	1	1
sim194	37	1	1	1	1	1	1	0	0	0	0	0	0	0
sim194	38	1	1	1	1	0	0	0	0	0	0	1	0	0
sim194	39	0	1	1	1	1	0	0	0	0	0	1	1	1
sim194	40	0	0	0	0	0	1	1	1	1	0	0	0	0
sim194	41	1	0	0	0	0	0	1	1	1	1	1	0	0
sim194	42	1	.	0	0	0	.	1	1	1	0	0	0	0
sim194	43	1	.	0	0	0	1	1	1	1	0	0	0	0
sim194	44	1	.	1	.	0	0	0	0	0	0	0	0	1
sim194	45	1	0	0	0	0	0	1	1	1	1	0	0	0
sim194	46	1	1	1	1	1	0	1	1	1	0	0	0	0
sim194	47	1	1	.	0	1	1	1	0	1	1	1	1	0
sim194	48	1	1	0	0	0	1	1	1	1	0	1	1	1
sim194	49	.	0	0	1	1	1	1	0	0	0	0	0	1
sim194	50	1	0	0	0	0	1	1	1	1	1	1	1	0
sim194	51	1	1	1	1	1	0	0	0	0	0	0	0	1
sim194	52	1	1	1	1	1	0	0	0	0	0	1	1	.
sim194	53	1	1	1	1	1	1	0	1	1	1	1	0	0
sim194	54	1	1	1	1	0	0	0	0	0	0	0	1	1
sim194	55	1	1	1	1	1	1	1	1	1	0	0	0	0
sim194	56	1	0	0	0	0	0	0	0	0	1	1	1	1
sim194	57	1	1	0	0	0	1	0	0	0	1	1	1	1
sim194	58	1	1	0	1	1	1	1	1	1	0	0	0	1
sim194	59	0	0	0	0	1	1	0	0	1	.	0	0	0
sim194	60	0	0	0	0	1	1	1	1	1	0	1	1	0
sim194	61	1	0	.	.	0	0	0	0	0	0	0	0	1
sim194	62	1	0	0	0	0	0	0	0	0	1	1	1	0
sim194	63	1	0	1	0	0	0	0	0	0	0	0	0	0
sim194	64	1	1	1	1	0	1	0	0	0	0	1	1	1
sim194	65	1	1	0	.	1	1	1	0	1	1	1	0	0
sim194	66	1	1	1	1	0	0	0	0	0	0	1	1	.
sim194	67	1	1	0	1	0	.	0	0	0	.	.	0	.
sim194	68	1	0	1	0	.	.	1	0	0	1	0	1	0
sim194	69	1	0	1	0	0	0	0	.	0	1	1	1	.
sim194	70	1	1	1	1	1	1	0	0	0	0	0	0	0
sim194	71	0	1	1	1	1	1	0	0	0	0	0	1	.
sim194	72	1	1	1	1	1	1	0	0	0	0	0	0	0
sim194	73	1	1	1	1	1	0	0	0	0	0	0	1	.
sim194	74	1	1	1	1	0	0	0	1	1	0	0	0	0
sim194	75	0	1	1	1	1	1	1	1	1	0	0	0	0
sim194	76	1	1	1	1	0	0	0	1	1	0	1	0	0
sim194	77	1	1	0	.	1	1	1	1	1	0	0	0	0
sim194	78	1	0	0	0	1	0	0	0	0	1	1	0	.
sim194	79	1	1	1	0	1	1	1	0	0	1	1	1	1
sim194	80	1	0	0	0	0	0	0	0	0	0	0	0	0
sim194	81	1	0	0	0	0	.	1	1	1	0	0	0	0
sim194	82	1	0	0	1	1	1	0	0	0	0	0	0	0
sim194	83	1	0	0	0	1	1	1	1	1	0	0	1	1
sim194	84	1	1	0	1	1	1	1	1	1	0	1	1	0
sim194	85	1	1	1	1	1	1	1	1	1	1	1	1	0
sim194	86	1	1	0	0	0	0	1	1	1	1	1	1	0
sim194	87	1	1	1	1	1	1	1	1	1	0	0	0	0
sim194	88	1	1	1	1	1	1	0	0	0	0	0	0	0
sim194	89	0	1	1	1	1	0	0	0	0	0	0	0	0
sim194	90	0	0	0	0	1	1	1	1	1	0	0	0	0
sim194	91	1	0	0	0	0	0	0	0	0	0	0	0	0
sim194	92	0	0	0	0	0	1	1	1	1	0	0	0	1
sim194	93	1	0	1	0	0	1	0	0	0	0	1	1	1
sim194	94	1	1	1	1	1	1	0	0	0	0	0	0	0
sim194	95	1	1	1	1	1	1	1	1	1	0	0	0	0
sim194	96	0	1	0	1	1	1	1	1	1	0	0	0	0
sim194	97	1	0	1	0	0	1	1	1	1	0	0	0	0
sim194	98	0	1	0	1	0	0	0	0	1	0	1	1	.
sim194	99	1	0	0	0	0	0	0	.	1	.	0	0	.
sim194	100	0	0	1	0	0	1	1	1	1	0	0	0	0
sim194	101	1	1	1	1	0	1	1	1	1	0	1	1	.
sim194	102	0	1	0	1	.	0	1	.	1	0	0	0	0
sim194	103	0	0	0	0	.	.	0	.	0	0	0	0	.
sim194	104	0	0	0	0	.	.	0	.	0	1	1	1	.
sim194	105	0	0	1	0	0	0	1	.	0	0	1	0	.
sim194	106	1	1	1	1	.	.	1	.	1	.	.	1	.
sim194	107	0	1	0	1	1	.	0	0	0	0	0	0	0
sim194	108	1	1	1	1	1	1	1	1	1	0	1	0	0
sim194	109	1	1	0	0	1	1	1	1	1	0	1	1	0
sim194	110	1	0	0	0	0	1	1	1	1	1	1	1	1
sim194	111	1	0	0	0	1	1	0	0	1	1	0	1	.
sim194	112	0	1	1	1	1	1	1	1	1	0	0	0	0
sim194	113	0	0	1	1	1	1	0	0	0	0	1	1	1
sim194	114	1	0	0	.	0	0	0	0	0	0	0	0	1
sim194	115	1	0	0	0	0	1	0	0	0	0	0	0	0
sim194	116	1	0	1	0	0	0	0	0	0	0	0	0	1
sim194	117	1	0	0	0	0	0	0	0	0	0	1	1	1
sim194	118	1	1	1	1	1	1	0	0	0	0	0	0	1
sim194	119	1	0	0	0	1	1	1	1	1	0	0	0	0
sim194	120	1	1	1	1	1	0	0	0	0	0	0	0	1
sim194	121	1	0	0	1	1	1	1	1	1	0	1	1	0
sim194	122	1	1	1	0	0	1	0	0	0	0	0	0	1
sim194	123	1	0	0	1	1	1	1	1	1	0	1	0	0
sim194	124	1	1	1	0	1	1	1	1	1	0	0	0	0
sim194	125	0	1	1	1	1	1	1	1	1	0	1	0	0
sim194	126	1	0	0	1	0	1	1	1	1	0	0	0	0
sim194	127	1	1	1	0	1	0	0	0	0	0	0	0	.
sim194	128	1	1	1	1	1	1	0	0	0	0	0	1	.
sim194	129	1	0	0	1	0	0	0	0	0	0	1	1	0
sim194	130	1	0	0	0	0	0	0	0	0	0	1	1	1
sim194	131	1	1	1	1	1	1	1	0	0	0	0	0	0
sim194	132	1	0	0	1	0	0	0	0	0	0	1	0	0
sim194	133	1	0	0	0	0	1	1	1	1	0	0	0	0
sim194	134	1	1	0	0	0	0	0	0	0	0	0	0	0
sim194	135	1	0	0	1	0	1	0	0	0	0	0	0	0
sim194	136	0	0	0	1	0	1	1	1	1	0	1	0	0
sim194	137	0	0	0	0	0	0	0	0	0	0	1	1	1
sim194	138	1	0	0	0	1	1	1	1	1	0	1	1	1
sim194	139	0	1	1	0	1	1	1	1	1	0	0	0	1
sim194	140	0	0	0	1	0	1	0	0	0	0	1	1	0
sim194	141	0	0	0	0	0	0	1	1	1	0	0	0	0
sim194	142	0	0	0	0	0	0	0	0	1	0	0	0	0
sim194	143	1	1	1	1	1	1	0	1	1	0	0	0	0
sim194	144	1	0	0	1	1	0	0	1	1	0	1	0	0
sim194	145	1	0	1	0	0	1	0	1	1	1	1	1	0
sim194	146	1	1	1	1	1	1	1	1	1	1	1	0	1
sim194	147	1	0	0	0	0	0	0	0	0	0	0	0	0
sim194	148	1	0	0	0	0	0	0	0	0	1	0	0	0
sim194	149	1	.	1	1	1	1	0	1	1	0	0	0	0
sim194	150	1	0	0	0	0	0	0	0	0	0	1	1	0
sim194	151	1	0	0	1	1	0	0	0	0	0	0	0	0
sim196	1	0	0	0	0	0	0	0	0	0	0	0	0	0
sim196	2	0	0	0	0	0	0	0	0	0	0	0	0	0
sim196	3	0	1	1	1	1	0	0	0	0	.	1	0	1
sim196	4	1	0	0	0	1	1	1	1	1	1	1	1	1
sim196	5	1	1	1	1	.	0	0	0	0	1	1	1	0
sim196	6	1	0	0	0	0	0	0	0	0	0	0	0	1
sim196	7	0	.	0	0	0	0	0	0	.	0	0	0	0
sim196	8	1	0	0	0	1	1	1	1	1	0	0	0	0
sim196	9	1	0	0	0	0	0	0	0	0	1	1	0	0
sim196	10	0	1	1	1	0	0	0	0	0	1	0	0	0
sim196	11	0	1	1	1	0	0	0	1	1	1	1	0	0
sim196	12	1	1	1	1	1	1	1	1	1	1	0	0	0
sim196	13	1	0	1	1	1	0	0	0	0	1	1	1	1
sim196	14	1	1	1	1	0	0	0	0	0	1	0	1	0
sim196	15	1	0	0	0	.	0	0	0	0	1	1	1	1
sim196	16	1	0	0	0	0	1	1	1	0	1	0	1	1
sim196	17	1	1	1	1	0	0	0	0	0	1	1	1	0
sim196	18	1	0	0	0	1	1	1	1	0	1	1	1	1
sim196	19	1	1	1	1	1	1	1	1	1	0	1	0	1
sim196	20	1	1	1	1	1	0	0	0	1	0	1	0	1
sim196	21	0	1	1	1	1	1	1	1	1	0	0	0	0
sim196	22	1	1	1	1	1	1	1	1	1	0	1	0	0
sim196	23	0	1	1	1	1	1	1	1	1	1	1	0	1
sim196	24	1	0	0	0	1	1	1	1	1	0	0	0	0
sim196	25	1	0	0	0	0	0	0	0	0	1	1	1	1
sim196	26	1	1	1	1	1	1	1	1	1	1	1	1	1
sim196	27	1	.	0	0	1	1	1	1	1	1	1	1	1
sim196	28	1	0	0	0	0	0	0	0	0	1	1	1	0
sim196	29	1	1	0	1	1	1	1	1	1	1	1	1	1
sim196	30	0	.	1	1	1	1	1	1	1	0	0	0	0
sim196	31	1	.	0	1	1	.	0	0	0	0	1	1	1
sim196	32	1	1	1	1	1	1	0	1	1	1	1	1	1
sim196	33	1	0	0	0	0	1	1	1	1	1	1	1	1
sim196	34	1	0	0	0	0	1	1	1	1	1	1	1	1
sim196	35	0	0	0	0	0	0	0	0	0	0	0	0	0
sim196	36	1	0	0	0	0	0	0	0	0	1	1	1	0
sim196	37	1	1	0	1	.	0	0	0	1	1	1	1	1
sim196	38	1	1	1	1	1	1	1	1	1	1	1	1	1
sim196	39	1	1	1	1	0	0	0	1	0	1	1	0	0
sim196	40	1	.	.	1	.	.	1	1	1	1	1	.	.
sim196	41	1	.	0	0	0	1	1	1	1	1	1	1	.
sim196	42	1	.	0	0	0	0	0	0	0	1	0	.	.
sim196	43	1	.	0	0	0	1	1	0	1	0	1	1	1
sim196	44	1	.	1	1	1	0	0	.	0	1	0	1	1
sim196	45	1	.	0	0	0	0	1	0	1	0	0	0	0
sim196	46	1	.	1	1	1	1	1	1	1	0	0	0	0
sim196	47	0	.	0	0	.	.	0	.	1	.	0	0	1
sim196	48	1	.	0	0	0	0	0	.	1	0	0	0	1
sim196	49	0	.	1	0	0	0	0	0	0	0	1	0	0
sim196	50	0	.	0	1	.	.	1	.	1	1	1	1	1
sim196	51	1	1	1	0	0	0	0	0	0	1	1	1	1
sim196	52	1	0	0	0	.	1	1	1	1	1	1	1	1
sim196	53	0	0	0	0	.	1	1	0	1	1	1	1	1
sim196	54	1	0	1	0	0	0	0	0	0	1	1	1	1
sim196	55	1	.	1	1	1	1	1	1	1	1	1	0	1
sim196	56	1	0	1	1	1	1	0	0	0	.	1	1	0
sim196	57	0	.	0	0	0	1	1	0	1	1	1	0	0
sim196	58	1	.	1	1	0	0	0	1	0	1	1	1	1
sim196	59	1	.	0	1	1	1	1	1	1	1	.	.	0
sim196	60	0	.	0	0	0	0	0	.	1	1	.	.	.
sim196	61	1	.	.	.	.	.	1	.	.	1	.	0	.
sim196	62	1	.	.	1	.	0	1	1	1	.	.	.	.
sim196	63	1	.	.	1	.	.	0	.	1	0	.	0	.
sim196	64	1	.	.	1	.	.	1	.	.	.	.	.	.
sim196	65	0	.	1	1	.	.	1	1	1	0	.	0	.
sim196	66	1	.	1	1	.	0	1	1	1	1	1	0	.
sim196	67	1	.	.	1	.	.	1	.	1	.	.	0	0
sim196	68	0	.	.	1	.	.	1	1	1	0	0	0	.
sim196	69	1	.	.	0	.	.	1	.	1	.	.	.	.
sim196	70	0	.	.	0	.	.	1	.	1	.	.	.	0
sim196	71	1	.	0	1	.	0	1	1	1	.	0	0	.
sim196	72	1	.	1	1	1	1	1	1	1	1	0	0	0
sim196	73	0	.	0	0	1	1	1	.	1	1	1	1	1
sim196	74	0	.	0	0	0	1	1	1	1	0	0	0	0
sim196	75	1	.	1	1	1	1	1	1	1	1	1	1	0
sim196	76	0	.	1	1	1	0	0	1	1	1	1	1	0
sim196	77	1	.	1	1	0	0	0	0	0	0	0	0	0
sim196	78	0	0	0	0	1	1	1	0	1	1	1	1	0
sim196	79	1	0	0	0	0	0	0	0	0	1	1	1	0
sim196	80	0	0	0	0	0	0	0	0	1	0	0	0	0
sim196	81	0	.	0	0	0	1	1	1	1	0	0	0	0
sim196	82	1	.	1	1	1	1	1	0	1	1	0	0	0
sim196	83	1	0	0	1	0	0	1	.	1	1	1	1	1
sim196	84	1	1	1	1	1	1	1	0	1	1	0	0	0
sim196	85	0	0	0	.	.	0	1	1	1	1	1	1	1
sim196	86	1	1	1	1	1	1	0	1	0	1	0	0	0
sim196	87	1	1	.	.	.	.	.	1	1	1	1	1	0
sim196	88	1	0	0	0	0	.	0	0	0	0	0	0	0
sim196	89	1	1	.	.	0	.	1	0	0	0	1	1	0
sim196	90	1	.	0	.	0	0	0	0	0	0	0	0	0
sim196	91	1	0	0	0	0	1	1	1	1	1	1	1	0
sim196	92	0	1	1	1	1	1	1	1	1	1	1	1	1
sim196	93	1	1	1	.	0	0	0	1	0	0	0	0	0
sim196	94	1	1	.	.	1	.	0	0	1	0	0	0	1
sim196	95	0	1	0	0	0	0	0	0	1	0	0	0	0
sim196	96	1	1	1	1	1	1	1	1	1	1	1	1	1
sim196	97	0	0	0	0	0	0	0	0	0	1	1	1	1
sim196	98	1	1	1	1	1	1	1	0	0	0	0	0	0
sim196	99	1	1	1	1	1	1	1	1	1	1	1	1	0
sim196	100	1	0	.	.	0	0	0	0	0	0	0	0	0
sim196	101	1	1	1	1	1	1	1	1	1	1	1	1	1
sim196	102	1	1	1	1	1	.	0	0	0	1	1	1	1
sim196	103	1	1	1	1	1	1	1	1	1	1	1	1	1
sim196	104	1	1	1	1	1	.	0	0	0	1	0	1	1
sim196	105	1	0	0	0	0	0	0	0	0	0	0	0	0
sim196	106	1	0	0	0	0	0	0	0	0	0	1	0	0
sim196	107	1	1	.	.	0	1	1	1	1	1	1	1	1
sim196	108	1	1	.	.	1	1	1	1	1	1	0	1	1
sim196	109	1	0	.	.	1	1	1	1	1	0	0	0	0
sim196	110	1	.	1	1	1	1	1	1	1	0	0	0	0
sim196	111	1	0	0	0	0	0	0	0	0	0	1	0	0
sim196	112	1	1	.	.	1	1	1	1	1	1	1	1	1
sim196	113	1	1	1	.	0	0	0	0	0	0	1	1	1
sim196	114	0	0	0	.	1	1	1	1	1	1	1	1	1
sim196	115	1	1	1	1	1	1	1	1	1	1	1	1	1
sim196	116	1	1	1	1	1	0	1	1	1	0	1	1	1
sim196	117	1	0	0	0	0	.	1	1	1	1	1	1	1
sim196	118	0	0	0	0	0	.	.	0	0	1	1	1	1
sim196	119	1	1	1	.	0	0	0	0	0	0	0	1	1
sim196	120	1	0	0	0	0	0	0	0	0	0	0	0	0
sim196	121	1	1	1	1	1	.	0	0	0	0	1	0	0
sim196	122	1	0	0	0	0	0	0	0	0	0	.	1	1
sim196	123	1	0	0	0	0	0	0	0	0	1	0	1	1
sim196	124	1	0	1	.	0	0	0	0	0	0	1	0	0
sim196	125	1	.	0	0	0	1	1	1	1	1	1	1	0
sim196	126	1	0	0	0	0	0	0	1	0	1	1	1	1
sim196	127	1	1	1	1	1	0	1	1	1	1	1	1	1
sim196	128	1	0	0	0	0	0	0	0	0	1	1	1	1
sim196	129	0	0	.	.	0	0	.	1	1	1	1	1	1
sim196	130	1	1	1	1	1	1	1	1	1	1	1	1	1
sim196	131	1	0	0	0	0	0	1	1	1	1	0	1	1
sim196	132	0	0	0	0	0	0	0	0	0	0	0	1	1
sim196	133	0	1	0	0	0	0	0	0	0	0	1	1	0
sim196	134	1	1	1	1	1	1	1	1	1	1	1	1	1
sim196	135	1	.	1	1	1	1	1	1	1	1	0	1	1
sim196	136	1	0	0	.	1	0	1	1	1	0	0	0	0
sim196	137	1	1	1	.	0	0	0	0	0	0	1	0	0
sim196	138	0	1	1	1	1	0	0	0	0	0	1	1	1
sim196	139	1	1	1	1	1	0	0	0	0	1	0	1	1
sim196	140	1	1	1	.	0	0	0	0	0	0	0	1	1
sim196	141	1	1	1	1	1	1	1	0	1	1	1	1	1
sim196	142	1	.	.	.	0	0	0	.	0	0	0	1	0
sim196	143	1	0	0	0	0	0	1	1	1	0	1	0	0
sim196	144	1	0	0	0	0	1	0	0	0	1	1	1	1
sim196	145	1	0	0	.	0	0	0	0	0	1	1	1	1
sim196	146	1	0	.	.	0	0	0	0	0	1	1	1	1
sim196	147	1	0	0	.	0	0	0	0	0	1	1	1	1
sim196	148	1	0	0	0	0	0	0	0	0	1	1	1	1
sim196	149	0	0	0	0	0	.	1	1	1	1	1	1	0
sim196	150	1	0	0	0	0	0	0	0	0	1	1	1	1
sim196	151	1	1	1	1	1	.	0	0	0	1	1	1	0
sim196	152	1	0	0	.	1	.	0	0	0	0	0	0	1
sim196	153	1	1	1	1	1	1	1	1	1	1	0	0	0
sim196	154	1	0	0	.	0	0	0	0	0	1	1	1	1
sim196	155	1	1	1	.	0	1	1	1	1	0	0	0	0
sim197	1	0	.	0	0	.	1	1	1	1	0	0	0	0
sim197	2	0	0	1	1	1	1	1	1	1	1	1	1	1
sim197	3	0	.	0	1	.	0	1	1	0	0	0	1	1
sim197	4	0	1	1	0	1	1	1	1	1	1	1	1	1
sim197	5	0	0	0	0	0	0	0	0	0	1	1	1	1
sim197	6	1	.	1	.	.	0	0	0	0	0	1	1	1
sim197	7	0	0	0	1	1	0	0	0	0	0	0	0	0
sim197	8	0	0	0	.	.	.	0	0	0	0	1	1	1
sim197	9	0	1	1	1	1	1	1	1	1	1	1	1	1
sim197	10	1	0	0	0	1	1	1	1	1	1	.	0	0
sim197	11	1	1	1	0	1	1	1	1	1	1	1	1	1
sim197	12	1	0	1	1	0	.	1	1	1	0	0	0	0
sim197	13	1	0	0	0	0	0	0	0	0	0	0	0	0
sim197	14	0	0	0	0	0	.	1	1	1	0	.	0	0
sim197	15	1	1	1	1	1	1	1	1	1	1	1	1	1
sim197	16	1	1	1	1	1	1	1	1	1	1	1	1	1
sim197	17	0	0	0	1	0	.	1	1	1	0	0	0	0
sim197	18	1	0	0	1	0	.	0	0	0	0	1	0	0
sim197	19	0	.	0	1	1	1	1	1	1	1	0	1	0
sim197	20	1	1	1	1	1	0	0	0	0	0	1	0	0
sim197	21	0	0	0	0	0	0	0	0	0	1	1	1	0
sim197	22	1	0	0	0	0	1	1	1	1	1	0	1	1
sim197	23	0	0	0	0	0	0	0	0	0	0	0	0	0
sim197	24	1	0	0	1	1	1	1	1	1	1	1	1	1
sim197	25	1	1	0	1	1	.	0	0	0	0	0	1	1
sim197	26	0	1	0	1	1	.	1	1	1	1	1	0	0
sim197	27	1	0	0	1	1	.	0	0	0	1	1	0	0
sim197	28	1	.	1	0	1	1	1	1	1	0	0	0	0
sim197	29	0	.	1	1	1	1	1	1	1	1	0	0	0
sim197	30	1	.	0	0	.	.	1	1	1	0	1	1	1
sim197	31	0	.	1	1	1	1	1	1	1	1	0	1	1
sim197	32	1	.	0	0	0	0	1	1	1	1	0	1	1
sim197	33	1	.	0	0	1	1	1	1	1	0	1	0	0
sim197	34	1	.	1	1	1	1	1	1	1	1	0	1	1
sim197	35	0	.	0	0	0	0	0	0	0	0	1	0	0
sim197	36	1	.	0	0	0	0	0	0	0	0	0	0	0
sim197	37	1	0	0	0	0	1	1	1	0	1	1	1	1
sim197	38	0	.	1	1	0	0	0	0	0	0	0	0	0
sim197	39	0	0	0	0	0	0	0	0	0	0	0	0	0
sim197	40	1	.	1	1	1	1	1	1	1	1	0	0	0
sim197	41	0	0	0	0	0	0	1	1	1	1	0	1	0
sim197	42	1	0	0	0	0	0	0	0	0	1	1	1	1
sim197	43	0	.	1	1	1	1	1	1	1	1	1	0	0
sim197	44	1	0	0	0	0	0	0	0	0	0	0	0	0
sim197	45	1	0	0	0	0	0	0	0	0	0	0	0	0
sim197	46	.	1	1	1	0	0	0	0	0	0	0	0	0
sim197	47	1	.	0	0	1	1	1	1	1	0	0	0	0
sim197	48	0	0	0	0	0	1	1	1	1	1	1	1	1
sim197	49	1	1	1	1	1	1	1	1	1	1	1	1	1
sim197	50	1	1	1	1	.	.	1	1	1	0	0	0	0
sim197	51	1	.	1	.	.	0	0	0	0	0	0	1	0
sim197	52	0	.	.	.	.	.	1	1	1	1	1	1	1
sim197	53	1	1	1	.	1	1	1	1	1	1	1	1	1
sim197	54	1	.	0	0	0	.	1	1	1	1	1	1	1
sim197	55	1	.	0	.	.	0	0	0	0	0	0	0	0
sim197	56	1	.	0	0	0	0	0	0	0	0	0	1	1
sim197	57	0	0	0	0	1	1	1	0	1	1	0	0	0
sim197	58	0	.	.	.	.	1	1	1	1	1	1	1	1
sim197	59	1	.	.	.	.	1	1	1	1	1	1	1	1
sim197	60	0	.	1	0	1	.	0	0	0	0	0	0	0
sim197	61	1	.	.	.	.	0	0	1	1	1	0	0	0
sim197	62	1	.	0	0	0	1	1	1	1	1	1	0	0
sim197	63	1	.	1	1	0	0	0	0	0	0	0	0	0
sim197	64	1	1	1	1	1	1	1	1	1	0	0	0	0
sim197	65	1	0	0	0	0	1	1	1	1	0	0	0	0
sim197	66	0	.	1	1	1	1	1	.	1	1	0	0	0
sim197	67	1	0	0	0	0	1	1	1	1	0	0	0	0
sim197	68	1	.	1	1	1	0	0	.	0	0	0	0	0
sim197	69	1	0	0	0	0	0	0	0	0	0	0	0	0
sim197	70	0	1	1	1	1	1	1	0	1	0	0	0	0
sim197	71	1	0	0	0	0	0	0	1	0	0	0	0	0
sim197	72	1	1	1	1	1	0	0	0	0	0	0	0	0
sim197	73	0	0	0	0	0	0	1	0	0	1	1	1	1
sim197	74	0	.	1	1	1	0	0	0	0	1	1	1	1
sim197	75	0	1	1	1	1	1	0	0	0	0	0	0	.
sim197	76	0	1	1	1	1	1	1	1	1	1	0	1	1
sim197	77	1	1	1	1	1	0	0	0	0	0	1	0	0
sim197	78	1	1	1	1	1	1	0	0	0	1	1	1	1
sim197	79	0	0	0	0	0	0	0	0	0	1	0	1	1
sim197	80	1	0	0	0	0	0	0	0	0	0	0	0	0
sim197	81	1	0	0	0	1	1	1	1	1	0	0	0	0
sim197	82	1	0	0	1	.	0	0	0	0	0	1	0	.
sim197	83	1	1	1	1	1	1	1	1	1	1	1	1	1
sim197	84	1	0	1	1	1	1	0	0	0	0	1	1	1
sim197	85	0	1	1	1	1	1	0	0	0	1	0	1	1
sim197	86	1	0	0	0	0	0	0	0	0	0	0	0	0
sim197	87	0	.	.	0	.	1	0	0	0	1	1	1	0
sim197	88	0	.	.	.	.	.	0	0	0	.	0	0	0
sim197	89	0	.	0	.	.	1	1	0	1	.	.	.	.
sim197	90	0	.	1	.	.	.	1	.	.	.	.	0	.
sim197	91	1	.	.	.	.	0	0	0	0	.	.	0	.
sim197	92	1	.	1	.	.	1	1	1	1	.	0	.	.
sim197	93	0	.	1	1	1	.	0	0	0	.	1	.	0
sim197	94	0	.	1	1	1	1	0	1	1	1	1	0	0
sim197	95	0	.	1	0	0	0	0	0	0	1	1	1	0
sim197	96	1	.	0	0	1	1	1	1	1	1	0	0	0
sim197	97	0	.	1	1	1	0	0	0	0	1	1	0	1
sim197	98	0	0	0	0	0	0	0	1	1	1	0	1	0
sim197	99	0	.	1	1	1	1	1	1	1	0	1	0	0
sim197	100	0	.	1	1	1	1	1	1	1	1	1	0	1
sim197	101	0	.	1	1	0	0	0	0	0	1	0	1	0
sim197	102	0	.	1	1	1	1	1	1	1	0	1	0	1
sim197	103	1	.	0	0	1	1	1	1	1	1	1	1	0
sim197	104	0	0	0	0	0	0	0	0	0	1	1	1	1
sim197	105	1	.	0	0	0	0	0	0	0	1	0	1	.
sim197	106	1	.	.	0	.	1	1	0	0	0	0	1	1
sim197	107	0	0	0	0	0	1	1	1	1	1	1	1	1
sim197	108	0	0	0	0	.	1	1	1	1	1	1	1	1
sim197	109	0	.	1	1	1	1	1	1	1	1	1	1	1
sim197	110	0	.	1	1	1	1	1	1	1	1	1	1	0
sim197	111	0	.	1	1	0	0	0	0	0	0	0	0	0
sim197	112	0	.	1	0	1	1	1	1	1	1	0	0	1
sim197	113	1	.	0	0	0	1	1	1	1	0	0	0	1
sim197	114	1	.	0	0	0	0	0	0	0	1	1	1	0
sim197	115	0	.	1	1	1	0	0	0	0	0	0	0	0
sim197	116	1	.	1	1	1	0	0	0	0	1	1	1	1
sim197	117	1	.	0	0	0	0	0	0	0	0	0	0	1
sim197	118	1	.	1	1	1	1	1	1	1	0	0	0	0
sim197	119	0	.	0	0	0	0	0	0	0	0	0	0	0
sim197	120	0	.	1	1	1	0	0	0	0	1	1	1	1
sim197	121	1	.	0	0	0	1	1	0	0	1	1	1	1
sim197	122	1	.	1	1	0	0	0	0	0	1	1	1	0
sim197	123	0	.	1	0	0	0	0	0	0	0	0	0	0
sim197	124	0	0	0	0	.	.	1	1	1	0	0	0	0
sim197	125	1	1	1	.	.	.	0	0	0	0	0	0	0
sim197	126	0	0	0	0	.	.	1	1	1	1	1	1	1
sim197	127	1	0	0	.	.	.	0	0	0	1	1	1	1
sim197	128	1	0	0	0	.	.	1	1	1	0	1	1	1
sim197	129	1	0	0	0	.	.	1	1	1	0	0	0	1
sim197	130	0	0	0	0	.	.	1	1	1	0	0	0	0
sim197	131	0	0	0	0	.	.	0	0	0	1	1	1	1
sim197	132	0	1	1	1	0	.	0	0	0	0	0	0	0
sim197	133	0	1	1	1	.	.	0	0	0	0	0	0	0
sim197	134	1	1	1	1	.	.	0	0	0	0	0	0	0
sim197	135	1	0	0	0	.	.	0	0	0	0	0	0	0
sim197	136	1	1	1	1	.	.	0	0	0	0	0	1	0
sim197	137	0	0	0	0	.	.	0	1	1	0	1	1	1
sim197	138	0	0	0	0	1	.	1	1	1	1	1	1	1
sim197	139	0	0	0	0	.	.	0	0	0	0	1	1	0
sim197	140	1	1	0	0	.	.	0	0	0	0	1	1	1
sim197	141	1	1	0	.	.	.	0	0	0	0	1	1	1
sim197	142	1	1	1	0	.	.	0	1	1	0	0	0	1
sim197	143	1	.	1	.	.	.	0	1	1	0	0	1	0
sim197	144	0	0	0	0	.	.	1	1	1	1	1	1	1
sim197	145	1	1	1	0	.	.	0	1	1	0	1	1	1
sim197	146	0	.	0	0	.	.	0	0	0	1	0	1	0
sim197	147	0	0	0	0	.	.	0	1	1	0	0	0	0
sim197	148	0	1	1	1	.	.	0	0	0	0	1	0	0
sim197	149	0	.	1	1	.	.	0	0	0	0	0	0	0
sim197	150	1	1	1	0	.	.	0	1	1	0	0	0	0
sim198	1	1	.	1	1	1	0	0	0	0	0	0	0	0
sim198	2	0	0	0	0	0	1	1	1	1	0	0	1	1
sim198	3	1	0	1	1	1	1	1	1	1	1	1	1	1
sim198	4	0	0	0	0	1	1	1	1	1	1	1	1	1
sim198	5	0	1	1	1	.	.	0	0	0	0	0	0	0
sim198	6	0	0	0	0	0	1	0	0	0	0	1	1	1
sim198	7	1	0	0	0	1	1	0	0	0	0	0	0	0
sim198	8	0	1	1	1	0	0	1	1	1	0	0	0	0
sim198	9	1	1	1	1	1	0	0	0	0	1	1	1	1
sim198	10	1	0	0	0	0	1	1	1	1	1	1	1	1
sim198	11	1	0	0	0	.	.	0	0	0	1	1	0	0
sim198	12	1	1	1	1	1	0	0	1	1	1	1	1	1
sim198	13	1	0	0	0	0	0	0	0	0	1	1	1	0
sim198	14	1	0	1	1	0	0	0	0	0	0	0	0	0
sim198	15	1	1	1	1	1	1	0	0	0	0	0	0	0
sim198	16	1	1	1	1	0	0	0	0	0	1	1	1	1
sim198	17	1	1	1	1	1	1	0	0	0	1	1	1	1
sim198	18	1	1	1	1	0	0	0	0	0	0	0	0	0
sim198	19	1	1	1	1	1	1	0	0	0	0	0	0	0
sim198	20	1	0	1	.	.	.	0	1	0	1	1	1	.
sim198	21	0	0	0	0	0	0	0	0	0	1	1	1	1
sim198	22	1	1	0	0	0	1	1	1	1	0	0	1	1
sim198	23	1	0	0	0	.	.	0	0	0	0	0	0	0
sim198	24	1	1	1	1	0	0	0	0	0	0	0	0	0
sim198	25	1	0	0	0	0	1	1	1	1	1	1	1	1
sim198	26	1	1	1	1	1	0	0	0	0	0	0	0	0
sim198	27	1	1	1	1	1	1	1	1	1	1	1	1	1
sim198	28	1	1	1	1	1	1	1	1	1	1	1	1	1
sim198	29	0	.	0	0	0	0	0	0	0	0	0	0	0
sim198	30	0	0	0	0	0	0	0	0	0	0	0	0	0
sim198	31	0	1	1	1	1	1	0	0	0	1	1	1	0
sim198	32	1	0	0	0	0	0	0	0	0	0	1	1	1
sim198	33	1	0	0	0	1	1	0	0	0	0	0	1	1
sim198	34	1	1	1	1	.	.	0	0	0	1	1	1	1
sim198	35	1	0	0	0	0	0	0	0	0	0	0	0	0
sim198	36	1	1	1	1	1	1	1	1	1	1	0	0	0
sim198	37	1	1	1	1	1	1	1	1	1	0	0	0	0
sim198	38	1	1	1	1	1	0	0	0	0	1	1	1	1
sim198	39	1	1	1	1	.	.	1	1	1	0	0	0	0
sim198	40	1	0	0	0	1	1	1	1	1	0	0	0	0
sim198	41	1	0	0	0	0	0	0	0	0	1	1	1	1
sim198	42	1	0	0	0	.	.	1	0	1	0	0	.	0
sim198	43	1	0	0	0	.	.	1	0	1	1	0	0	.
sim198	44	1	.	0	1	.	.	1	0	1	1	1	0	.
sim198	45	1	.	1	1	.	.	0	0	0	0	0	0	.
sim198	46	1	.	0	0	.	.	1	0	0	0	1	0	.
sim198	47	1	.	0	0	.	.	1	0	1	1	1	0	.
sim198	48	1	.	0	.	.	.	0	0	0	0	0	.	.
sim198	49	1	.	0	1	.	.	0	0	0	0	0	0	0
sim198	50	0	.	1	.	.	.	1	0	1	0	1	.	.
sim198	51	1	0	0	0	.	.	1	1	1	0	0	0	0
sim198	52	0	0	0	0	0	0	1	1	1	1	1	1	1
sim198	53	1	0	0	0	0	0	0	1	0	0	1	0	0
sim198	54	0	0	0	0	0	0	0	1	1	1	1	1	1
sim198	55	1	0	0	0	1	1	1	1	1	0	0	0	1
sim198	56	1	0	0	0	1	1	1	0	0	0	0	0	0
sim198	57	1	1	1	1	1	1	0	1	1	0	0	0	0
sim198	58	1	1	1	1	1	1	1	1	1	1	1	1	1
sim198	59	1	0	0	0	0	0	1	1	1	1	1	1	1
sim198	60	1	1	1	1	1	0	1	1	1	1	0	0	0
sim198	61	0	.	1	1	1	1	1	1	1	1	0	0	0
sim198	62	1	1	1	1	1	1	1	1	1	1	1	1	1
sim198	63	1	1	1	1	1	1	1	1	1	1	1	1	0
sim198	64	1	0	0	0	0	0	1	1	1	1	1	1	1
sim198	65	0	.	1	.	.	.	0	0	.	1	1	1	.
sim198	66	0	.	0	0	.	.	1	0	1	1	1	1	.
sim198	67	0	.	0	.	.	.	0	.	.	.	1	.	.
sim198	68	1	.	0	1	.	.	0	0	0	0	0	0	.
sim198	69	1	.	0	.	.	.	1	.	.	.	.	.	.
sim198	70	1	.	0	0	1	1	1	.	.	0	.	.	.
sim198	71	1	.	0	1	1	1	1	.	.	.	.	.	.
sim198	72	1	0	0	0	0	.	1	.	.	0	.	.	.
sim198	73	0	1	0	0	0	1	1	.	.	.	.	.	.
sim198	74	1	.	0	1	1	0	1	0	.	.	.	.	.
sim198	75	1	0	0	0	0	0	0	0	.	0	.	.	.
sim198	76	1	.	0	0	0	0	1	.	1	.	.	.	.
sim198	77	0	1	1	1	1	0	0	0	0	0	1	.	.
sim198	78	1	.	0	1	1	0	1	.	.	.	.	.	.
sim198	79	1	0	1	0	1	0	1	1	1	1	1	1	.
sim198	80	1	0	0	0	0	0	1	1	1	.	0	0	1
sim198	81	.	1	1	1	1	0	1	1	1	1	1	1	0
sim198	82	0	0	1	0	0	1	0	0	0	1	1	.	0
sim198	83	1	.	1	1	1	0	0	.	.	0	0	0	.
sim198	84	1	0	1	1	1	0	1	0	1	0	0	0	.
sim198	85	1	0	0	0	0	0	0	0	0	0	1	1	0
sim198	86	0	1	1	1	0	0	0	0	0	0	1	1	1
sim198	87	1	0	0	0	1	1	1	1	1	1	1	1	1
sim198	88	1	0	0	0	0	1	1	1	1	1	1	1	1
sim198	89	1	0	0	0	1	1	1	1	1	0	0	0	0
sim198	90	0	1	1	1	1	1	1	1	1	0	0	0	0
sim198	91	1	0	0	0	0	0	1	1	1	1	1	1	1
sim198	92	0	1	1	1	1	1	1	1	1	0	0	0	0
sim198	93	1	0	0	0	1	1	0	0	0	1	1	1	1
sim198	94	1	1	1	1	1	0	1	1	1	1	1	1	1
sim198	95	1	1	1	1	1	1	1	1	1	1	1	1	1
sim198	96	.	0	0	0	0	0	1	1	1	1	1	1	1
sim198	97	1	0	0	0	1	1	1	1	1	0	0	0	0
sim198	98	0	0	0	0	1	0	0	1	1	1	0	0	0
sim198	99	1	0	0	0	0	0	1	1	1	1	1	1	1
sim198	100	0	0	0	0	0	1	1	1	1	0	0	0	0
sim198	101	1	0	0	0	1	0	0	0	0	0	0	1	1
sim198	102	0	1	1	1	0	1	0	0	0	0	0	1	1
sim198	103	0	0	0	0	0	0	0	0	0	0	0	0	0
sim198	104	0	1	0	0	0	0	0	0	0	1	1	1	1
sim198	105	1	1	1	1	1	1	0	0	0	0	0	0	0
sim198	106	0	1	1	1	1	1	0	0	0	1	1	0	0
sim198	107	1	0	0	0	1	1	1	1	1	1	1	1	1
sim198	108	1	0	0	0	1	1	1	1	1	1	1	1	1
sim198	109	1	1	1	1	0	0	0	0	0	0	0	0	0
sim198	110	1	0	0	0	0	1	1	1	1	1	1	1	1
sim198	111	1	0	0	0	0	0	0	0	0	0	0	0	0
sim198	112	1	1	1	1	1	1	1	1	1	1	1	1	1
sim198	113	1	1	1	1	1	0	0	0	0	0	0	0	0
sim198	114	1	1	1	1	1	1	1	1	1	1	1	0	0
sim198	115	1	.	1	1	0	0	0	0	0	0	0	0	0
sim198	116	1	0	1	1	1	1	1	1	1	1	1	1	1
sim198	117	1	0	0	0	0	0	0	0	0	1	1	1	1
sim198	118	1	1	1	1	1	1	1	1	1	0	0	0	0
sim198	119	1	1	1	1	1	1	0	0	0	0	0	0	0
sim198	120	1	1	1	1	1	1	0	0	0	1	1	1	1
sim198	121	0	0	0	0	0	0	0	0	0	1	1	1	1
sim198	122	1	1	1	1	1	1	1	1	1	0	0	0	0
sim198	123	1	0	0	0	0	0	0	0	0	1	1	0	0
sim198	124	1	0	0	0	1	0	1	1	1	1	1	1	1
sim198	125	1	0	0	0	0	0	0	0	0	0	0	1	1
sim198	126	1	0	0	0	0	1	1	1	1	1	1	1	1
sim198	127	1	0	0	0	1	1	1	1	1	1	0	0	0
sim198	128	0	1	1	1	1	1	1	1	1	1	1	1	1
sim198	129	0	.	0	0	1	1	1	1	1	0	0	0	1
sim198	130	1	.	0	0	0	0	0	0	0	1	1	1	1
sim198	131	1	1	1	1	1	0	0	0	0	1	1	1	1
sim198	132	1	0	0	0	1	0	0	0	0	1	1	1	1
sim198	133	1	1	1	1	0	0	0	0	0	1	0	0	0
sim198	134	1	0	0	0	0	0	1	1	1	1	1	1	0
sim198	135	1	1	1	1	1	.	1	1	1	1	1	1	1
sim198	136	1	1	1	1	0	1	1	1	1	0	0	0	1
sim198	137	0	1	1	1	0	0	0	0	0	1	1	1	1
sim198	138	0	.	0	0	0	0	0	0	0	0	0	0	0
sim198	139	1	0	0	0	1	1	1	0	0	0	0	0	0
sim198	140	0	1	1	1	1	1	1	1	1	1	1	1	1
sim198	141	0	.	1	1	0	1	0	0	0	0	0	0	0
sim198	142	1	1	1	1	1	0	0	0	0	1	1	1	1
sim198	143	1	1	1	1	1	1	1	1	1	1	1	1	0
sim198	144	1	1	1	1	1	0	0	0	0	0	0	0	0
sim198	145	1	0	0	1	1	1	1	1	1	0	0	0	0
sim198	146	0	0	0	0	0	0	1	1	1	1	1	1	1
sim198	147	0	1	1	1	1	0	0	0	0	1	1	1	0
sim198	148	0	.	1	1	1	1	1	1	1	1	1	1	1
sim198	149	0	1	1	1	1	1	0	0	0	0	0	0	0
sim198	150	0	1	1	1	0	.	0	0	0	1	0	0	0
sim198	151	0	0	0	0	0	0	1	1	1	1	1	0	0
sim198	152	0	1	1	1	1	1	1	1	1	0	0	0	0
sim198	153	1	0	0	0	0	1	1	1	1	1	1	1	1
sim198	154	1	1	1	1	1	1	0	0	0	1	1	1	1
sim198	155	1	1	1	1	1	1	1	1	1	0	0	0	0
sim198	156	1	1	0	1	.	1	1	1	1	1	0	0	0
sim199	1	0	0	0	0	0	0	0	0	0	0	1	1	1
sim199	2	0	.	0	0	.	0	0	1	0	0	1	1	0
sim199	3	1	0	0	0	0	0	0	0	0	1	1	1	1
sim199	4	0	1	1	1	1	1	1	1	1	0	1	1	0
sim199	5	1	.	0	0	0	0	1	1	1	1	1	1	1
sim199	6	0	0	0	0	0	0	0	1	0	0	0	1	0
sim199	7	1	0	0	0	0	0	0	0	0	1	1	1	1
sim199	8	0	1	1	1	1	1	1	0	0	1	1	1	0
sim199	9	1	.	1	1	0	0	1	1	1	0	0	0	0
sim199	10	1	.	1	1	1	1	1	1	1	1	0	0	0
sim199	11	1	0	0	0	0	0	0	0	0	0	0	0	0
sim199	12	1	0	0	0	0	1	1	1	1	0	0	0	0
sim199	13	0	0	0	0	0	0	0	0	0	1	1	1	1
sim199	14	1	0	1	1	1	0	0	0	0	1	0	0	0
sim199	15	1	0	1	1	1	.	0	0	0	0	0	1	1
sim199	16	1	1	1	1	1	.	0	0	0	0	0	0	0
sim199	17	1	1	1	1	1	0	0	1	0	1	1	1	0
sim199	18	1	0	0	0	1	1	1	1	1	1	1	1	1
sim199	19	1	.	0	0	0	0	0	0	0	1	1	1	1
sim199	20	1	1	1	1	1	1	1	1	1	0	0	0	0
sim199	21	1	0	0	0	0	0	0	0	0	1	1	1	1
sim199	22	1	.	1	1	0	0	0	0	0	0	0	1	1
sim199	23	1	.	1	1	1	1	1	1	1	0	0	1	1
sim199	24	0	1	1	1	1	.	0	0	0	0	0	0	0
sim199	25	1	0	0	0	0	0	0	0	0	0	0	1	0
sim199	26	1	1	1	1	1	1	1	0	0	0	0	0	0
sim199	27	1	0	0	0	1	1	1	1	1	1	1	1	1
sim199	28	1	0	0	0	0	.	1	1	1	1	1	1	1
sim199	29	0	1	1	1	1	.	0	1	0	0	0	0	0
sim199	30	1	1	1	1	0	0	0	.	0	.	0	0	0
sim199	31	1	1	1	1	1	1	1	1	1	1	1	.	0
sim199	32	1	1	1	1	1	1	1	1	1	1	1	1	0
sim199	33	0	1	1	1	1	1	1	1	1	1	1	1	.
sim199	34	1	0	0	0	0	.	1	1	1	1	1	1	.
sim199	35	1	.	1	1	0	0	0	0	0	0	0	0	0
sim199	36	1	1	1	1	0	0	0	0	0	0	1	0	.
sim199	37	0	.	1	1	1	1	1	1	1	0	1	0	1
sim199	38	1	.	1	1	1	1	1	1	1	0	0	0	0
sim199	39	0	.	0	0	0	0	0	0	0	0	0	0	0
sim199	40	1	.	0	0	0	1	1	1	1	1	1	1	1
sim199	41	0	0	0	0	0	1	1	1	1	0	0	0	0
sim199	42	1	1	1	1	1	1	1	1	1	1	0	0	0
sim199	43	0	0	0	0	0	0	0	0	0	0	0	0	0
sim199	44	1	1	1	1	1	1	1	1	1	1	1	1	1
sim199	45	1	0	1	1	0	1	1	1	1	0	1	1	1
sim199	46	1	0	0	0	0	0	0	0	0	0	0	0	0
sim199	47	1	.	1	1	1	1	1	1	.	.	1	1	.
sim199	48	1	.	0	1	1	.	0	0	.	.	1	0	.
sim199	49	1	.	1	1	1	1	1	1	1	1	0	0	.
sim199	50	1	.	0	0	0	.	0	1	1	1	1	.	.
sim199	51	0	.	0	0	1	1	1	1	1	1	1	0	.
sim199	52	1	.	0	0	0	0	0	0	0	.	1	0	.
sim199	53	1	.	0	0	1	.	1	.	1	.	.	.	.
sim199	54	1	.	1	1	0	.	0	1	1	1	1	0	1
sim199	55	1	.	0	0	1	.	1	1	1	.	0	0	.
sim199	56	1	.	1	1	0	0	0	1	0	.	1	1	1
sim199	57	1	1	1	1	1	1	1	1	1	1	0	0	0
sim199	58	1	0	0	0	0	.	0	0	0	1	0	1	.
sim199	59	0	.	0	0	0	0	0	0	0	1	1	1	1
sim199	60	1	0	1	1	0	0	0	0	0	1	1	1	1
sim199	61	1	1	1	1	0	0	0	0	0	0	0	0	0
sim199	62	0	.	0	0	0	0	0	0	0	0	0	0	.
sim199	63	1	1	1	1	1	1	1	1	1	1	1	0	1
sim199	64	1	1	1	1	1	1	1	1	1	1	1	1	0
sim199	65	1	1	1	1	1	1	0	0	0	0	0	0	0
sim199	66	1	0	0	0	0	1	1	1	1	1	1	1	1
sim199	67	1	1	1	1	0	0	0	0	0	1	1	1	1
sim199	68	0	0	0	0	1	1	1	1	1	1	1	1	0
sim199	69	0	0	0	0	0	.	1	1	1	0	0	0	0
sim199	70	0	.	1	1	1	.	0	0	0	0	0	0	0
sim199	71	1	0	0	0	0	0	0	0	0	0	0	1	1
sim199	72	0	1	1	1	1	1	1	1	1	1	1	1	0
sim199	73	1	0	0	0	0	0	0	0	0	0	0	0	0
sim199	74	1	.	0	0	1	1	1	1	1	0	0	0	0
sim199	75	1	1	1	1	0	0	0	0	0	0	0	0	1
sim199	76	1	0	1	1	1	0	0	0	0	0	0	0	0
sim199	77	1	.	1	1	1	.	1	1	1	1	1	1	1
sim199	78	1	1	1	1	0	0	0	0	0	0	0	0	0
sim199	79	1	.	0	0	0	0	1	1	1	0	0	0	0
sim199	80	1	0	0	0	1	.	0	0	0	0	0	1	1
sim199	81	0	1	1	1	1	.	0	0	0	0	1	1	1
sim199	82	0	.	1	1	1	1	1	1	1	0	.	1	1
sim199	83	0	.	1	1	0	0	0	0	0	.	.	.	.
sim199	84	0	.	1	1	1	1	1	.	0	.	.	.	.
sim199	85	1	.	0	0	0	.	0	0	0	0	0	0	.
sim199	86	1	.	0	0	.	.	0	0	.	.	.	.	.
sim199	87	0	.	.	0	1	.	0	0	0	.	0	.	.
sim199	88	1	.	0	0	0	0	0	0	.	.	0	.	.
sim199	89	1	.	1	1	1	1	1	1	1	1	.	.	.
sim199	90	1	.	0	0	0	0	0	0	0	.	.	.	.
sim199	91	1	.	1	1	1	.	1	1	1	1	1	0	.
sim199	92	0	.	1	.	.	.	1	0	.	.	0	.	.
sim199	93	1	.	1	1	1	1	1	0	1	0	.	1	.
sim199	94	0	.	0	0	0	.	1	0	1	0	0	0	.
sim199	95	0	.	1	1	1	1	1	1	1	1	0	0	0
sim199	96	1	.	1	1	1	1	0	0	0	1	1	1	1
sim199	97	1	1	1	1	1	1	0	0	0	0	1	1	1
sim199	98	0	0	1	1	1	1	0	0	0	0	1	1	1
sim199	99	1	.	1	1	1	1	1	1	1	1	1	1	1
sim199	100	1	.	1	1	0	0	0	0	0	0	0	0	0
sim199	101	1	.	0	0	0	0	0	0	0	0	0	0	0
sim199	102	1	0	0	0	0	0	1	1	1	1	0	0	0
sim199	103	1	1	1	1	1	1	1	1	1	0	0	0	0
sim199	104	1	.	1	1	0	0	0	0	0	0	0	0	0
sim199	105	1	.	0	0	0	1	1	1	1	1	1	1	0
sim199	106	0	.	0	1	1	1	0	0	0	1	1	1	1
sim199	107	1	0	1	0	0	0	0	0	0	1	1	1	1
sim199	108	1	.	0	0	0	0	0	0	0	0	0	0	0
sim199	109	0	1	0	1	0	0	0	0	0	1	1	1	1
sim199	110	1	0	1	1	1	1	1	0	0	1	1	0	1
sim199	111	1	1	1	1	0	0	0	0	0	0	0	0	0
sim199	112	1	.	1	1	1	1	0	0	0	0	0	0	0
sim199	113	1	.	1	1	1	1	1	1	1	0	0	0	0
sim199	114	0	1	1	1	1	0	0	0	0	1	0	0	0
sim199	115	1	1	1	1	1	1	1	1	1	0	0	0	1
sim199	116	0	1	1	1	1	1	1	1	1	1	1	1	0
sim199	117	1	.	0	0	0	0	0	0	0	1	1	1	1
sim199	118	1	0	0	0	1	0	0	0	0	1	0	0	0
sim199	119	1	.	0	0	0	0	0	0	0	0	0	0	0
sim199	120	0	1	1	1	0	0	0	0	0	1	1	1	0
sim199	121	1	.	0	1	1	0	0	0	0	0	1	1	1
sim199	122	1	1	1	1	1	1	1	1	1	1	.	1	1
sim199	123	1	.	1	1	1	1	1	1	1	1	1	0	0
sim199	124	1	1	1	1	1	0	0	1	0	0	0	0	0
sim199	125	1	1	1	1	1	1	0	0	0	0	0	0	0
sim199	126	1	0	0	0	0	0	1	1	1	1	1	1	0
sim199	127	1	0	1	1	1	0	0	0	0	0	0	0	0
sim199	128	0	1	1	0	0	0	0	0	0	0	0	0	0
sim199	129	0	1	0	0	0	0	0	0	0	1	1	1	0
sim199	130	0	0	0	0	0	0	1	1	1	0	0	0	0
sim199	131	0	0	0	0	1	1	1	1	1	1	1	1	0
sim199	132	0	.	0	0	0	0	0	0	0	0	0	0	0
sim199	133	0	0	0	0	0	0	0	1	0	0	1	1	1
sim199	134	0	.	1	1	1	1	1	1	1	1	0	0	0
sim199	135	0	.	1	1	0	1	1	1	1	0	0	0	0
sim199	136	1	0	0	0	1	0	0	0	0	1	1	1	1
sim199	137	0	0	1	1	1	1	1	0	0	1	1	0	0
sim199	138	1	0	1	1	0	0	0	0	0	0	1	1	1
sim199	139	1	0	1	1	1	1	0	0	0	0	0	0	0
sim199	140	1	.	1	1	0	0	0	0	0	0	0	0	0
sim199	141	0	0	0	0	0	1	1	0	0	0	0	0	0
sim199	142	1	1	1	1	0	0	0	0	0	0	0	0	0
sim199	143	1	.	0	1	0	.	1	1	1	1	0	0	0
sim199	144	1	0	0	0	1	1	1	1	1	1	1	0	0
sim199	145	1	.	0	0	0	1	1	1	1	0	0	0	0
sim199	146	1	.	1	1	1	1	1	1	.	.	0	0	0
sim199	147	1	.	1	1	1	1	1	1	1	1	1	1	1
sim199	148	0	.	0	0	0	0	0	1	0	0	0	0	0
sim199	149	0	.	0	0	0	1	1	1	1	1	0	0	0
sim199	150	1	0	0	0	0	0	0	1	0	1	1	1	1
sim199	151	0	1	0	0	0	0	0	1	0	1	1	1	1
sim199	152	1	0	1	1	1	0	0	0	0	0	0	0	0
sim199	153	1	0	1	1	1	1	1	1	1	0	1	1	1
sim199	154	0	0	0	0	0	0	0	1	0	1	1	1	0
sim199	155	0	.	1	1	0	0	0	0	0	0	1	1	1
sim199	156	0	.	1	1	1	0	0	0	0	0	1	1	0
sim199	157	0	0	0	0	0	1	1	1	1	0	0	0	0
sim199	158	1	0	1	1	1	1	1	1	1	1	1	1	0
sim199	159	1	0	0	0	0	0	0	0	0	1	1	1	1
sim199	160	1	0	0	0	1	1	1	0	1	0	0	0	0
sim216	1	0	1	0	0	0	0	0	0	0	0	0	0	0
sim216	2	0	.	1	1	1	1	1	1	1	0	0	0	0
sim216	3	0	.	0	1	1	1	0	0	0	0	0	0	0
sim216	4	0	0	1	1	1	1	1	1	1	1	1	1	1
sim216	5	0	0	0	0	1	1	1	1	1	0	0	1	1
sim216	6	1	.	1	1	1	1	1	1	1	1	1	1	1
sim216	7	1	1	1	1	0	0	0	0	0	1	0	1	0
sim216	8	0	0	1	1	0	0	0	0	0	0	0	0	0
sim216	9	0	.	1	1	1	0	0	0	0	0	0	0	1
sim216	10	0	.	1	1	1	0	0	0	0	0	1	1	1
sim216	11	1	.	1	1	1	1	1	1	1	0	0	0	0
sim216	12	1	.	0	0	0	0	1	1	1	1	0	0	0
sim216	13	1	.	1	1	1	1	1	1	1	0	0	0	0
sim216	14	1	.	1	1	1	.	0	0	0	1	1	1	1
sim216	15	1	.	1	1	1	1	0	0	0	0	1	1	1
sim216	16	1	.	0	0	0	.	0	0	0	0	0	0	0
sim216	17	1	.	1	0	1	1	1	1	1	1	1	1	1
sim216	18	1	.	0	0	0	1	0	0	0	1	1	1	1
sim216	19	0	.	1	0	0	0	1	1	1	1	1	1	1
sim216	20	1	.	1	0	0	0	0	0	0	1	0	0	0
sim216	21	1	.	1	0	1	1	0	0	0	0	0	0	0
sim216	22	1	.	0	0	0	0	0	0	0	1	1	1	1
sim216	23	1	.	1	1	1	1	1	1	1	1	1	1	1
sim216	24	1	.	1	0	0	0	0	0	0	0	0	0	0
sim216	25	1	.	1	0	1	0	1	1	1	1	1	1	1
sim216	26	1	.	1	0	1	1	1	1	1	0	1	1	1
sim216	27	1	.	0	0	0	1	1	1	1	1	1	1	1
sim216	28	1	.	0	0	0	0	1	0	1	0	1	1	0
sim216	29	1	.	0	0	1	0	0	0	0	0	1	1	1
sim216	30	1	.	1	1	1	0	0	0	0	1	0	0	0
sim216	31	1	.	0	0	0	0	0	0	0	0	0	0	0
sim216	32	0	.	1	1	1	.	1	1	1	1	1	1	1
sim216	33	1	1	1	1	0	.	0	0	0	1	1	1	1
sim216	34	1	1	1	1	1	1	1	1	1	1	1	1	1
sim216	35	1	0	1	0	0	.	1	1	1	0	0	0	0
sim216	36	0	1	0	0	1	1	1	1	1	0	0	0	0
sim216	37	1	0	1	0	1	.	1	1	1	0	0	0	0
sim216	38	1	1	0	1	1	1	1	1	1	0	0	0	0
sim216	39	1	0	1	0	0	0	0	0	0	0	0	0	0
sim216	40	0	1	1	1	1	1	1	0	0	1	0	0	0
sim216	41	1	.	0	0	.	.	1	0	1	.	1	.	.
sim216	42	1	0	0	0	0	0	0	0	0	1	1	1	1
sim216	43	1	0	0	0	0	0	0	0	0	0	.	1	.
sim216	44	1	0	1	1	1	.	0	0	0	1	.	0	0
sim216	45	1	1	1	1	0	.	1	1	1	0	1	1	1
sim216	46	1	0	.	.	1	.	0	.	1	0	0	1	.
sim216	47	1	1	1	0	0	0	1	0	0	0	0	0	0
sim216	48	1	0	1	.	0	.	1	1	1	1	0	0	0
sim216	49	1	1	1	.	0	0	0	.	0	0	0	1	.
sim216	50	1	0	0	0	1	0	1	1	1	1	1	1	1
sim216	51	1	0	0	0	0	0	1	1	1	0	0	0	0
sim216	52	1	1	1	0	0	0	1	1	1	1	1	1	1
sim216	53	1	0	0	0	0	0	0	0	0	0	0	0	0
sim216	54	1	1	1	1	1	.	0	0	0	0	1	1	1
sim216	55	1	0	0	0	1	1	1	1	1	1	1	1	1
sim216	56	1	1	1	1	1	1	1	1	1	0	1	1	1
sim216	57	1	1	1	1	1	1	1	1	1	0	0	0	0
sim216	58	1	1	1	0	1	0	0	0	0	1	1	1	1
sim216	59	1	0	0	0	.	.	0	0	1	1	1	1	.
sim216	60	1	1	0	0	0	0	0	1	1	1	1	1	0
sim216	61	1	1	1	1	0	0	1	1	1	1	1	1	1
sim216	62	1	1	1	1	1	1	1	1	1	1	1	1	1
sim216	63	1	1	1	1	1	0	1	1	1	1	1	1	0
sim216	64	1	1	1	0	1	1	1	1	1	0	0	1	1
sim216	65	1	0	0	0	0	0	0	0	0	1	0	0	0
sim216	66	1	1	1	1	1	0	0	0	0	0	0	0	0
sim216	67	1	1	1	0	1	0	1	1	1	1	1	1	1
sim216	68	1	1	1	0	1	0	0	0	0	0	1	1	1
sim216	69	1	0	0	0	1	1	1	1	1	1	1	1	1
sim216	70	0	0	0	0	1	1	1	1	1	1	1	1	1
sim216	71	0	0	0	0	1	1	1	1	1	1	1	1	1
sim216	72	1	1	1	1	1	1	1	1	1	1	0	0	0
sim216	73	1	0	0	0	1	1	1	1	1	1	0	0	0
sim216	74	0	0	0	0	0	0	0	0	0	1	1	1	1
sim216	75	1	0	0	0	0	0	0	0	0	0	1	1	1
sim216	76	1	1	1	1	1	0	0	0	0	0	1	1	1
sim216	77	1	1	1	.	.	.	0	0	0	1	1	1	.
sim216	78	1	.	1	.	.	.	0	.	0	0	.	.	.
sim216	79	1	0	0	0	0	0	0	0	0	1	0	0	0
sim216	80	0	0	0	0	.	.	1	0	1	.	1	0	.
sim216	81	0	1	1	1	.	.	0	0	.	0	0	1	.
sim216	82	1	.	1	1	.	.	0	.	1	.	.	.	.
sim216	83	1	.	1	1	1	1	1	1	1	1	1	1	0
sim216	84	0	.	.	0	1	.	0	0	0	1	1	1	1
sim216	85	1	0	0	0	0	0	0	0	0	1	1	1	0
sim216	86	0	0	0	1	0	0	0	0	0	0	0	1	.
sim216	87	1	.	1	1	1	1	0	0	0	0	0	0	1
sim216	88	0	0	1	0	1	.	0	1	1	1	1	1	1
sim216	89	1	0	0	1	0	0	0	0	0	0	0	0	1
sim216	90	1	.	1	0	0	.	1	1	1	1	1	1	1
sim216	91	1	0	0	1	0	1	1	1	1	1	1	1	0
sim216	92	0	.	1	0	0	0	0	0	0	0	0	0	0
sim216	93	0	0	0	1	0	0	0	0	0	0	0	1	1
sim216	94	1	1	1	0	1	1	1	1	1	0	0	0	0
sim216	95	1	0	0	1	1	.	0	0	0	0	0	0	0
sim216	96	1	1	1	1	1	1	1	1	1	0	0	1	0
sim216	97	1	0	1	1	1	0	0	0	0	1	1	1	1
sim216	98	1	1	1	1	1	1	1	1	1	1	1	1	1
sim216	99	1	.	1	1	1	1	1	1	1	0	0	0	1
sim216	100	0	1	1	1	1	1	1	1	1	0	0	0	0
sim216	101	0	0	0	0	0	1	1	1	1	1	1	1	0
sim216	102	0	1	1	1	1	1	1	1	1	1	1	1	1
sim216	103	0	.	0	0	0	0	1	1	1	0	0	0	0
sim216	104	1	1	1	1	1	0	0	1	1	1	0	0	1
sim216	105	1	1	1	1	1	0	1	1	1	1	1	1	1
sim216	106	1	0	0	0	1	1	0	0	0	1	1	1	.
sim216	107	1	0	0	0	0	0	1	1	1	1	1	1	1
sim216	108	1	1	1	1	0	0	0	0	0	1	.	0	0
sim216	109	1	0	0	0	0	0	0	0	0	1	1	1	1
sim216	110	0	1	1	1	1	1	1	1	1	0	0	0	0
sim216	111	1	1	1	1	1	0	0	0	0	0	0	0	1
sim216	112	0	1	1	1	1	1	1	1	1	1	1	1	1
sim216	113	0	0	0	0	0	0	0	0	0	1	1	1	1
sim216	114	0	0	0	0	0	1	1	1	1	1	1	1	1
sim216	115	0	1	1	1	1	1	1	1	1	1	0	0	0
sim216	116	0	0	0	0	0	1	1	0	1	1	1	1	1
sim216	117	0	1	1	1	1	1	1	1	1	1	1	1	1
sim216	118	1	1	1	1	1	1	1	1	1	1	0	0	0
sim216	119	1	0	0	0	0	0	0	0	0	0	0	0	0
sim216	120	0	1	1	1	1	1	1	1	1	1	1	1	1
sim216	121	0	0	0	0	0	1	1	1	1	1	1	1	1
sim216	122	0	1	1	1	1	0	0	0	0	0	0	0	0
sim216	123	0	1	1	1	1	0	0	0	0	0	0	0	0
sim216	124	0	1	1	1	1	0	0	0	0	1	1	1	1
sim216	125	1	0	0	0	0	0	0	0	0	0	0	1	1
sim216	126	1	0	0	0	0	0	1	0	0	0	0	0	0
sim216	127	1	1	1	1	0	1	1	1	1	1	1	1	1
sim216	128	1	0	0	0	0	0	0	0	0	0	0	0	0
sim216	129	0	.	0	0	0	0	0	0	0	0	0	0	0
sim216	130	1	.	1	1	0	0	0	0	0	0	0	0	0
sim216	131	0	.	0	0	0	0	0	0	0	0	0	0	0
sim216	132	1	.	1	0	1	1	1	1	1	0	1	1	0
sim216	133	1	.	1	0	0	1	1	1	1	1	1	1	1
sim216	134	1	.	0	0	0	0	0	0	0	1	1	1	1
sim216	135	1	1	1	1	1	0	0	0	0	0	0	0	0
sim216	136	0	0	1	1	1	1	1	1	1	0	0	0	0
sim216	137	1	0	0	0	1	1	0	0	0	1	1	1	1
sim216	138	0	0	0	0	0	1	0	0	0	0	0	0	0
sim216	139	0	0	0	1	1	1	1	1	1	0	0	1	1
sim216	140	0	0	0	0	0	0	0	0	0	0	0	0	0
sim216	141	0	1	1	1	1	1	1	1	1	1	1	1	1
sim216	142	1	.	0	0	0	1	1	1	1	0	0	0	0
sim216	143	0	.	0	0	1	0	0	1	1	1	1	1	1
sim216	144	0	0	0	0	0	0	0	1	1	1	1	1	1
sim216	145	1	1	1	1	1	1	0	1	1	1	1	1	0
sim216	146	0	.	0	0	0	1	1	1	1	1	0	0	0
sim216	147	0	.	0	1	1	0	0	0	0	0	0	0	0
sim216	148	1	.	1	1	1	0	0	0	0	0	0	0	0
sim216	149	1	.	1	1	1	1	0	0	0	0	0	1	0
sim216	150	1	0	0	0	0	0	0	0	0	0	0	0	0
sim216	151	.	0	0	0	0	0	0	0	0	0	0	0	0
sim216	152	0	.	0	1	1	1	1	1	1	1	1	1	1
simFC	1	1	.	0	0	0	1	1	1	1	0	1	1	1

## Sheet: S4 Original FC data
Supplementary Table S4. Copulation occurrence (1=yes, 0=no) and genotypes (1-heterozygous, 0=homozygous) for backcross males made from the simFC strain of Drosophila simulans crossed to D. mauritiana from Moehring et al (2004).
				GENOTYPES
				1A	4F	6B	8E	9F	13F	16F	19E	21C	26A	30A	33C	38D	42C	46C	49E	52D	58A	59C	62A	66D	68E	71D	77B	82C	84B	93D	88B	95C	97A	97D	100E
fly#	Copulation occurrence	Copulation latency	Copulation duration	ewg	DMU56661	DELTEX	AC004114	V	DROEXO2	DMARIADNE	run	DROEXPAND	Gpdh	AC005889	prd	AC002474	DucC	eve	Suz	sli	AC004365	twi	ve	h	CycA	Eip71CD	rdgC	5-HT2	Antp	DROHOXNK4	DROTRXIII3	DMTF125	Ald	DROROUGH	Efld2
1	0	.	.	1	0	1	0	1	1	1	1	1	0	1	1	1	1	1	1	1	1	1	1	0	0	0	0	0	0	0	0	.	0	0	0
2	1	20.03	9.15	.	1	1	1	1	1	1	.	1	0	1	0	1	.	1	1	1	0	0	0	1	.	.	.	.	1	1	0	1	1	0	.
3	0	.	.	0	1	0	1	1	1	1	0	1	.	1	1	0	0	1	.	.	0	.	0	0	0	0	0	1	0	0	1	0	0	1	1
4	0	.	.	.	0	1	1	0	.	1	.	1	.	0	0	0	.	.	.	.	.	.	0	1	.	.	.	.	1	1	0	.	1	1	.
5	1	10.85	14.43	.	1	1	1	1	1	1	.	1	0	0	0	1	.	0	.	0	0	0	1	1	.	.	.	.	1	1	1	1	0	1	.
6	0	.	.	1	1	1	1	1	1	1	1	1	1	1	1	1	1	1	1	1	1	0	1	1	1	1	1	1	1	1	.	0	0	0	1
7	0	.	.	0	0	1	1	1	0	0	0	0	0	0	0	0	0	0	1	0	0	0	0	1	1	1	1	1	1	1	1	1	1	1	1
8	1	19.65	12.58	.	1	1	.	1	0	0	.	0	0	1	0	0	.	0	0	0	1	1	0	0	.	.	.	.	0	0	0	0	0	.	.
9	0	.	.	0	0	0	0	0	0	0	0	1	1	1	1	0	1	1	1	1	0	0	1	0	0	0	0	0	0	0	.	0	0	0	0
10	1	20.63	18.3	.	1	1	1	1	1	1	.	1	1	1	1	0	.	1	1	1	1	1	1	0	.	.	.	.	0	0	0	1	1	1	.
11	1	10.98	13.08	0	0	0	0	0	1	1	0	1	.	0	0	1	0	0	.	.	1	.	0	0	0	0	0	.	0	0	0	0	0	0	0
12	0	.	.	1	0	0	0	0	1	1	1	1	1	0	1	0	.	1	0	0	0	0	1	1	0	1	1	1	1	.	.	1	1	.	1
13	0	.	.	.	1	1	1	1	1	1	.	0	.	0	0	.	.	0	.	.	0	.	0	0	.	.	.	.	0	0	1	0	0	1	.
14	0	.	.	1	1	1	1	1	1	1	1	0	0	0	0	0	0	0	0	1	1	0	1	1	1	1	1	1	1	0	0	0	0	0	0
15	1	8.28	13.67	.	0	0	0	0	0	0	.	1	.	1	0	0	.	0	.	.	.	.	1	1	.	.	.	.	0	0	1	0	0	0	.
16	0	.	.	1	1	1	0	0	0	0	0	0	0	1	1	1	1	1	1	1	0	0	1	1	0	0	0	0	0	0	1	1	1	0	0
18	0	.	.	1	1	1	1	1	1	1	1	1	1	1	1	1	1	1	1	1	1	1	0	0	1	1	1	1	1	1	1	1	1	1	1
19	0	.	.	1	1	1	1	1	1	1	1	1	1	1	1	1	1	1	1	1	0	1	0	1	1	1	0	1	1	1	0	0	1	1	1
20	1	22.04	18.25	.	1	1	1	1	0	0	.	0	.	1	1	0	.	0	.	.	.	.	0	0	.	.	.	.	1	1	1	0	1	.	.
21	0	.	.	1	1	0	0	0	0	0	0	0	1	1	1	1	1	1	1	1	0	0	0	1	1	1	1	1	0	1	1	0	0	0	0
22	0	.	.	0	1	0	0	1	1	1	1	1	1	1	1	0	0	0	0	0	1	1	1	1	1	1	1	1	1	1	.	0	0	0	0
23	0	.	.	1	1	1	1	1	1	1	1	1	.	0	0	1	0	0	.	.	0	1	1	1	1	1	1	1	1	.	1	1	1	1	1
24	0	.	.	1	1	1	.	1	.	1	1	0	.	0	0	0	0	0	.	.	0	.	0	0	1	1	1	1	1	1	1	.	1	1	1
25	0	.	.	0	0	0	0	0	0	0	0	.	.	0	0	0	0	0	.	.	.	.	0	0	0	0	1	1	1	1	0	0	0	.	0
26	1	24.63	23.38	1	1	1	1	1	0	0	0	1	0	0	0	0	0	0	0	0	0	0	1	1	1	1	1	1	1	1	1	1	1	1	1
27	0	.	.	1	1	1	1	1	1	1	1	0	0	0	0	0	0	0	0	0	1	1	1	1	1	1	0	0	0	1	0	0	0	0	0
28	0	.	.	0	0	0	.	0	0	0	0	1	.	0	0	0	0	0	.	.	0	.	1	1	1	0	0	1	0	0	0	0	0	0	0
29	0	.	.	1	1	1	1	1	1	1	1	0	0	0	0	0	0	0	0	0	1	0	1	1	1	1	1	1	1	1	1	.	1	1	1
30	0	.	.	1	1	1	1	1	1	1	1	0	0	1	1	0	1	1	1	1	0	0	1	1	1	1	0	0	0	0	0	0	1	0	0
31	1	17.35	13.33	.	1	1	1	1	1	1	.	1	.	0	0	0	.	0	.	.	.	.	0	0	.	.	.	.	1	1	.	0	0	0	.
32	0	.	.	0	0	0	0	0	0	0	0	1	1	1	1	1	1	1	1	1	0	0	1	1	1	0	0	0	0	0	0	1	1	1	1
33	0	.	.	0	0	0	1	1	1	1	1	0	0	0	0	0	0	0	0	0	1	1	0	0	0	1	1	1	1	1	1	1	1	1	1
34	1	21.13	16.55	1	1	0	1	1	1	1	0	1	1	0	0	0	0	0	1	1	1	1	0	0	0	0	0	0	0	0	0	0	0	0	0
35	0	.	.	0	0	0	0	0	0	0	0	1	1	1	1	0	0	0	0	0	1	1	0	0	0	0	0	1	1	1	1	1	1	1	1
36	0	.	.	1	1	1	1	1	1	1	1	1	1	1	1	0	0	0	0	0	0	1	0	0	1	1	1	1	1	1	1	1	1	1	0
37	1	25.73	12.3	1	1	1	1	1	1	1	1	1	1	1	1	1	1	1	1	0	0	0	1	0	0	0	1	0	1	1	1	0	1	1	1
38	0	.	.	0	0	0	0	0	0	0	1	0	.	0	0	1	0	0	.	.	0	.	1	1	1	1	1	1	1	.	1	1	1	1	1
39	1	26.1	16.33	.	0	0	.	0	0	0	.	1	1	1	1	.	.	0	0	0	0	0	0	0	.	.	.	.	0	0	1	0	0	1	.
40	0	.	.	0	1	1	1	1	1	1	1	1	1	1	1	0	1	1	1	1	1	1	1	1	0	0	0	0	0	0	0	0	0	0	0
41	0	.	.	1	1	1	1	1	1	1	1	1	1	1	1	1	0	0	0	1	0	1	1	1	1	1	0	1	0	0	0	0	0	0	1
42	1	18.5	28.38	.	1	0	0	0	1	.	.	.	.	.	1	.	.	1	.	.	0	.	1	1	.	.	.	.	0	0	0	.	1	.	.
43	0	.	.	1	0	0	.	0	.	1	1	1	.	0	0	0	0	0	.	.	1	.	1	1	0	0	0	1	0	.	0	.	0	0	1
44	0	.	.	0	1	1	1	1	1	1	1	1	0	0	1	0	1	1	1	1	1	1	1	1	1	1	1	1	1	0	1	0	0	0	0
45	0	.	.	1	0	1	1	1	1	1	1	0	1	1	1	1	1	1	1	1	0	1	1	1	1	0	0	1	0	0	0	1	1	1	1
46	1	28.55	19.15	.	0	0	0	0	0	0	.	1	1	1	0	0	.	0	0	0	0	0	0	1	.	.	.	.	1	1	0	.	1	.	.
47	1	25.21	15.42	0	0	0	0	0	1	1	1	1	0	0	1	0	1	1	1	1	1	1	1	1	1	1	0	0	0	0	0	0	1	0	0
48	0	.	.	0	1	1	1	1	1	1	1	1	1	0	0	1	0	0	1	1	1	1	0	1	1	1	1	1	1	1	0	1	1	1	1
49	0	.	.	1	1	1	1	1	1	1	1	1	1	1	1	0	1	0	0	0	1	0	1	1	1	1	1	1	1	0	1	0	0	0	1
50	0	.	.	1	1	1	1	1	1	1	1	1	1	1	1	0	1	1	1	1	0	0	1	1	1	0	0	0	0	0	0	1	1	1	1
51	0	.	.	0	1	1	1	1	0	0	0	1	.	1	1	.	0	0	.	.	1	.	1	1	1	1	1	1	1	1	1	0	0	1	1
52	1	30.62	11.18	1	1	1	1	1	1	1	1	1	0	0	0	1	0	0	0	1	1	1	0	0	0	0	0	0	0	0	.	0	0	0	0
53	1	25.31	12.08	.	0	0	0	1	1	1	.	0	1	1	1	0	.	1	1	1	1	0	1	0	.	.	.	.	0	0	1	1	1	1	.
54	1	24.52	19.08	.	1	1	1	1	1	1	.	0	0	0	0	0	.	0	1	1	1	0	1	1	.	.	.	.	1	.	0	0	0	0	.
55	1	33.82	12.08	1	0	0	0	0	0	0	0	0	0	0	0	0	0	0	0	0	0	0	1	1	0	0	0	0	0	0	0	0	0	0	0
56	1	31.58	16.6	.	1	1	1	1	1	0	.	0	0	0	0	1	.	0	1	1	1	1	1	1	.	.	.	.	1	1	1	0	0	0	.
57	1	23.21	21.46	1	1	1	1	1	1	1	1	1	0	0	0	0	0	0	0	1	1	1	1	1	0	0	0	0	0	0	1	0	0	0	0
58	0	.	.	.	0	0	0	0	0	0	.	0	.	1	0	0	.	0	.	.	0	.	1	1	.	.	.	.	1	1	.	1	1	.	.
59	1	32.15	16.43	.	0	1	1	1	0	0	.	0	.	1	0	0	.	0	.	.	.	.	0	0	.	.	.	.	0	0	0	1	1	.	.
60	1	35.07	17.87	0	0	0	1	1	1	0	0	1	1	1	1	0	0	0	0	0	0	0	0	0	0	0	0	.	0	0	0	1	0	0	0
61	1	26.18	17.53	0	1	1	1	1	1	0	1	1	1	1	0	1	0	0	0	0	1	1	1	1	1	1	1	1	1	1	0	1	1	1	1
62	1	34.55	9.48	.	1	1	1	1	0	0	.	1	1	1	1	1	.	1	1	0	0	0	1	1	.	.	.	.	0	0	0	0	0	1	.
63	1	30.62	8.57	.	1	1	1	1	0	0	.	1	1	0	1	0	.	1	0	0	0	0	1	1	.	.	.	.	1	1	1	0	0	1	.
64	1	24.7	17.58	0	0	0	0	0	0	0	0	0	0	0	0	0	1	1	1	0	1	0	0	0	0	0	0	0	0	0	.	0	0	0	0
65	1	32.23	14.58	.	0	1	0	0	0	0	.	1	1	1	1	0	.	1	0	0	1	0	1	1	.	.	.	.	1	1	1	0	0	0	.
66	1	35.28	14.03	1	0	0	0	0	0	1	0	1	0	0	0	0	0	0	0	.	0	.	1	1	1	0	0	.	0	0	.	1	1	1	1
67	1	27.43	16.33	.	1	1	1	1	1	1	.	1	1	1	1	0	.	0	0	0	1	1	0	0	.	.	.	.	1	0	1	0	0	0	.
68	1	28.68	17.07	.	0	0	0	1	1	1	.	0	.	1	0	0	.	0	.	.	.	.	1	1	.	.	.	.	0	0	0	1	1	1	.
69	1	29.7	15.52	1	1	1	1	0	0	0	0	0	0	0	1	0	1	1	1	1	1	0	0	1	1	1	1	1	1	1	0	1	0	0	1
70	0	.	.	0	0	0	0	0	.	0	0	0	1	0	1	0	1	1	0	0	0	0	0	0	0	0	0	1	0	0	0	0	0	0	0
71	0	.	.	1	1	1	1	1	0	0	0	0	0	0	0	1	1	1	1	1	0	1	1	1	1	1	1	1	1	.	1	0	0	0	0
72	1	27.72	13.21	.	1	1	0	0	0	0	.	1	0	1	0	.	.	0	0	0	0	0	0	0	.	.	.	.	0	0	1	0	0	1	.
73	1	35.48	19.37	.	0	1	0	0	0	0	.	0	0	0	0	0	.	0	1	1	1	1	0	0	.	.	.	.	1	1	1	1	1	1	.
74	1	23.65	22.1	1	0	1	1	1	0	0	0	1	0	0	0	0	0	0	0	0	0	0	0	0	0	0	0	0	0	0	0	0	0	0	0
75	0	.	.	0	0	0	0	1	1	1	1	0	0	1	1	0	1	1	1	1	1	0	0	0	1	1	1	1	1	1	1	1	0	0	0
76	1	33.83	15.52	1	1	1	1	1	0	1	1	1	.	0	1	0	0	0	.	.	1	.	1	1	1	1	0	0	0	0	0	0	0	0	0
77	0	.	.	.	1	1	1	1	1	1	.	0	.	0	1	1	.	1	.	.	1	.	0	0	.	.	.	.	1	0	1	1	1	1	.
78	1	36.55	17.37	.	1	1	1	0	0	0	.	0	0	0	0	0	.	0	0	1	1	1	0	1	.	.	.	.	1	0	0	0	0	0	.
79	1	2.38	21.3	.	0	.	0	0	1	0	.	0	0	1	1	1	.	1	1	1	1	1	0	0	.	.	.	.	0	0	0	.	0	.	.
80	1	3.68	20.08	.	1	1	1	1	1	1	.	0	.	1	1	1	.	1	.	.	.	.	0	0	.	.	.	.	0	0	0	0	0	.	.
81	0	.	.	1	1	1	1	1	1	1	1	1	.	0	0	0	.	0	.	.	1	.	1	1	1	1	0	1	1	1	1	1	1	1	1
82	0	.	.	0	0	0	0	0	0	1	1	1	1	0	0	0	0	0	0	1	0	1	1	1	1	1	1	1	1	1	1	.	1	1	0
83	0	.	.	0	0	0	0	0	1	1	1	1	0	0	1	1	1	1	1	1	0	0	1	1	1	1	0	0	0	0	0	.	0	0	0
84	0	.	.	1	1	1	1	1	0	1	1	1	0	0	0	0	0	0	0	0	1	1	1	1	1	1	1	1	1	1	1	1	1	1	1
85	0	.	.	0	1	1	1	1	1	1	1	0	.	1	1	0	1	1	0	0	1	0	1	1	1	1	1	1	1	1	1	0	1	0	0
86	1	4.6	19.28	0	0	0	0	0	0	0	0	0	0	0	0	0	0	0	0	0	0	0	1	1	1	1	0	0	0	0	0	0	0	0	0
87	0	.	.	1	1	1	1	1	1	1	1	0	0	1	1	0	1	1	1	1	0	0	1	1	1	1	1	1	1	1	1	1	1	1	1
88	1	8.78	16.15	.	1	1	1	1	0	0	.	0	.	.	1	0	.	1	.	.	.	.	1	1	.	.	.	.	0	1	1	.	0	.	.
89	0	.	.	1	1	1	1	1	1	1	0	0	0	0	1	0	1	1	1	0	1	0	1	1	1	1	1	1	1	1	1	0	0	0	0
90	0	.	.	0	0	0	0	0	0	1	1	1	0	0	0	0	0	0	0	1	0	1	1	1	1	1	1	1	1	1	1	1	1	1	1
91	1	15.13	16.68	0	0	0	0	0	0	1	1	1	0	0	0	0	0	0	0	1	1	1	0	0	0	0	0	0	0	0	0	.	1	1	1
92	0	.	.	0	0	0	0	0	0	0	0	1	1	1	1	0	0	0	0	1	1	1	1	1	1	0	0	0	0	0	0	1	1	1	1
93	0	.	.	1	1	1	1	1	1	1	1	1	1	1	1	1	1	1	1	1	1	1	0	0	0	0	0	0	0	0	0	1	1	1	0
94	1	5.42	23.5	.	1	1	1	0	0	0	.	0	0	1	0	1	.	1	0	0	0	0	1	1	.	.	.	.	1	1	1	1	1	0	.
95	0	.	.	1	1	1	1	1	0	0	0	1	.	0	0	0	0	1	.	.	1	.	0	.	1	1	1	.	1	1	1	.	.	1	1
96	1	15.02	14.13	0	1	1	1	1	1	0	1	1	1	1	1	0	1	1	1	1	1	1	0	0	0	1	1	1	1	1	1	0	0	0	0
97	0	.	.	1	1	1	1	1	0	0	0	0	0	0	0	0	0	0	0	0	0	0	0	0	0	0	0	0	1	0	0	1	1	1	1
98	0	.	.	0	0	0	0	0	0	0	0	0	0	0	0	0	0	0	0	0	0	0	0	0	0	0	0	0	0	0	0	0	0	0	0
99	0	.	.	.	0	0	0	0	0	1	.	1	.	1	1	0	.	1	.	.	1	.	0	1	.	.	.	.	1	1	1	1	1	1	.
100	1	12.77	17.2	.	0	0	0	0	0	0	.	1	0	1	0	0	.	0	0	0	0	0	1	0	.	.	.	.	0	0	0	0	0	0	.
101	0	.	.	0	0	0	0	0	0	0	0	1	.	1	1	0	1	0	.	.	0	.	1	1	1	1	1	1	1	1	1	1	1	1	0
102	0	.	.	1	1	1	1	1	1	1	0	0	1	0	0	1	1	1	1	1	1	1	0	0	0	1	1	1	1	1	0	.	0	0	1
103	0	.	.	0	0	0	0	0	1	1	1	0	1	1	1	0	1	1	1	1	1	1	1	1	1	1	1	1	1	1	0	1	1	1	1
104	0	.	.	1	1	1	0	0	.	1	1	0	0	0	1	1	1	1	1	1	0	0	1	1	1	0	0	0	0	.	0	.	1	1	0
105	0	.	.	1	1	0	0	0	0	0	0	0	.	1	1	0	.	1	.	.	0	.	1	1	1	1	0	1	0	0	0	1	1	1	1
106	0	.	.	1	1	1	1	1	1	1	1	1	.	1	1	1	0	1	.	.	1	.	1	1	1	1	1	1	1	1	1	1	1	1	1
107	1	32.18	18.42	.	0	0	0	0	1	1	.	0	.	0	1	1	.	1	.	.	.	.	0	0	.	.	.	.	1	1	1	1	1	.	.
108	1	12.5	20.15	.	0	0	0	0	1	0	.	1	.	0	1	1	.	1	.	.	.	.	1	1	.	.	.	.	0	0	1	.	1	.	.
109	0	.	.	1	1	1	1	1	0	0	0	0	0	0	0	.	0	0	0	0	1	1	1	1	1	1	1	1	1	1	0	0	0	0	0
110	1	13.6	20.13	.	1	1	1	0	1	1	.	1	0	0	0	1	.	0	1	1	0	0	1	1	.	.	.	.	0	.	0	0	0	0	.
111	0	.	.	1	1	1	1	1	0	0	0	1	0	0	0	1	1	1	1	1	0	0	1	1	1	0	0	1	1	1	0	0	0	0	0
112	0	.	.	0	1	1	1	1	1	1	1	1	1	1	1	.	1	1	1	1	1	1	1	0	0	0	0	0	0	0	0	0	0	0	0
113	0	.	.	0	0	0	0	0	0	0	0	1	.	0	0	0	1	1	.	.	1	.	1	1	1	1	1	1	1	1	1	1	1	.	1
114	1	27.8	27.13	1	1	1	1	1	1	0	0	1	1	1	0	.	0	0	0	0	0	0	1	1	1	1	1	1	1	1	1	1	1	1	1
115	0	.	.	0	0	0	0	0	0	0	0	0	.	0	1	0	1	1	1	1	0	0	0	0	0	0	0	0	0	0	0	0	0	0	0
116	1	17.98	22.57	1	0	.	0	0	0	0	0	.	0	0	0	0	1	0	0	.	0	0	1	1	1	1	0	1	0	0	0	.	0	0	1
118	1	8.98	25.7	.	0	1	0	0	0	0	.	1	1	0	1	1	.	0	0	0	0	1	1	0	.	.	.	.	1	1	0	0	0	0	.
119	1	27.72	11.15	.	1	1	1	1	0	0	.	0	.	1	1	1	.	0	.	.	.	.	0	0	.	.	.	.	0	0	.	0	0	0	.
120	1	19.1	17.21	.	0	.	0	0	1	1	.	1	1	0	0	0	.	1	.	1	1	1	1	1	.	.	.	.	0	1	0	0	0	0	.
121	1	21.38	23.42	.	1	1	1	1	1	1	.	1	1	0	1	0	.	1	1	.	1	1	0	0	.	.	.	.	1	1	0	1	1	1	.
122	1	9.92	31.18	0	0	0	0	0	0	0	0	1	.	0	0	1	0	0	.	.	0	.	1	1	1	0	0	0	0	0	0	.	0	0	0
123	1	20.33	20.2	1	0	0	0	0	0	0	0	1	1	1	0	0	0	0	1	1	0	0	1	1	0	0	0	0	0	0	0	0	1	1	1
124	1	9.23	22.43	0	0	0	0	0	0	0	1	1	.	1	1	0	0	0	.	.	0	.	0	1	1	1	1	1	1	1	.	.	1	1	0
125	1	28.93	19.62	.	0	0	0	0	0	0	.	0	.	0	0	0	.	0	.	.	.	.	1	1	.	.	.	.	0	0	0	1	1	.	.
126	1	26.17	20.8	1	0	0	0	0	0	0	1	1	1	1	1	0	1	1	1	1	1	1	0	0	1	1	1	1	1	1	0	1	1	1	0
127	1	36.35	24.58	0	0	0	0	0	0	0	0	1	1	1	1	1	.	0	0	1	1	1	0	0	.	.	1	.	0	0	0	1	1	1	1
128	1	28.28	22.67	1	1	1	1	1	0	0	0	1	0	0	0	0	0	0	0	1	1	1	0	0	1	1	1	1	1	1	1	1	1	1	1
129	0	.	.	0	0	0	1	1	1	1	1	0	0	0	0	0	0	0	1	1	0	1	0	1	1	1	1	1	1	1	1	0	1	1	1
130	1	10.17	20.72	.	0	0	0	0	0	0	.	0	0	1	0	0	.	0	0	0	0	0	0	0	.	.	.	.	0	0	.	0	0	0	.
131	0	.	.	1	1	1	0	0	0	1	1	0	0	1	1	0	1	1	0	0	1	1	0	0	0	0	1	1	1	1	1	1	1	1	0
132	0	.	.	0	0	0	0	1	1	1	1	1	.	1	1	1	.	1	.	.	0	.	0	0	0	.	0	.	0	0	1	1	1	1	1
133	0	.	.	1	1	1	1	1	1	1	1	1	1	1	1	.	1	0	0	0	0	1	1	1	1	0	0	0	1	0	0	0	1	1	1
134	0	.	.	0	0	0	1	1	1	1	1	1	0	0	0	0	0	0	0	1	1	1	0	0	0	0	0	0	0	0	.	1	1	1	1
135	0	.	.	1	1	1	0	1	.	0	0	0	.	0	1	.	1	1	.	.	1	.	1	1	1	1	1	1	1	1	1	.	0	0	0
136	0	.	.	1	0	0	0	0	0	0	0	1	.	1	1	1	0	1	1	1	0	1	1	1	1	1	1	1	1	1	1	1	1	1	1
137	0	.	.	1	0	0	1	1	1	0	1	1	1	1	1	1	0	0	0	0	0	0	0	0	1	1	1	1	1	1	1	.	1	1	1
138	1	26.27	26.5	.	1	1	1	1	0	0	.	1	.	1	1	1	.	1	.	.	.	.	1	1	.	.	.	.	0	1	1	1	0	.	.
139	0	.	.	1	0	0	0	0	0	0	0	0	0	0	0	0	0	0	0	0	0	0	1	0	0	0	0	0	0	0	1	0	0	0	0
140	1	25.52	23.43	.	0	0	0	0	1	0	.	1	.	0	1	1	.	1	.	.	.	.	1	0	.	.	.	.	1	1	0	0	1	.	.
141	0	.	.	1	0	1	1	1	1	1	.	.	1	1	1	1	1	1	1	0	0	1	1	1	1	.	0	1	0	0	0	1	0	.	1
142	1	27.72	13.97	.	0	1	0	0	0	0	.	0	0	0	0	0	.	1	0	0	0	0	0	0	.	.	.	.	0	0	0	0	0	0	.
143	1	29.7	18.42	.	0	.	0	0	0	0	.	0	0	0	0	1	.	0	0	1	0	1	1	1	.	.	.	.	0	0	0	0	0	1	.
144	0	.	.	0	0	1	1	1	1	1	1	1	1	1	1	1	1	1	0	0	0	0	1	1	1	1	1	1	1	1	1	0	1	1	1
145	1	22.5	21.12	0	0	0	0	1	1	1	1	1	.	1	0	0	1	1	1	1	1	1	0	0	0	0	0	1	0	0	0	1	1	1	0
146	0	.	.	0	1	1	1	1	1	1	1	1	1	1	1	0	0	0	0	0	0	0	1	0	0	0	0	0	0	1	1	.	1	1	1
147	1	16.72	23.17	0	0	0	0	0	0	0	0	1	0	0	0	0	.	0	0	0	0	1	0	1	1	1	1	1	1	1	0	1	0	0	0
148	0	.	.	0	0	0	0	0	0	0	0	1	1	1	1	1	1	1	1	1	0	1	0	0	0	0	0	0	0	0	0	0	1	0	1
149	1	15.97	26.23	.	0	0	0	0	0	0	.	1	1	1	1	0	.	1	1	1	1	1	0	0	.	.	.	.	0	0	1	1	1	1	.
150	1	27.43	14.55	.	0	.	0	0	0	0	.	1	1	1	1	0	.	0	0	0	0	0	0	1	.	.	.	.	0	0	0	.	0	0	.
151	0	.	.	0	0	0	0	0	1	0	0	1	1	0	1	0	1	1	1	1	1	0	0	1	1	1	1	1	1	1	0	1	1	1	1
152	0	.	.	.	1	1	1	1	1	0	.	0	.	0	0	0	.	0	.	.	1	.	1	1	.	.	.	.	0	0	0	.	1	0	.
153	0	.	.	.	0	0	0	0	0	0	.	0	.	0	1	0	.	1	.	.	.	.	0	0	.	.	.	.	0	0	1	0	0	1	.
154	1	18.77	16.62	0	0	0	0	1	1	1	1	1	1	1	1	0	1	1	1	1	0	0	0	0	1	1	1	1	1	1	1	0	0	0	0
155	1	14.78	19.02	.	1	1	1	0	1	0	.	0	0	1	1	.	.	1	1	1	0	0	0	0	.	.	.	.	0	1	0	.	1	.	.
156	1	6.2	15.2	1	1	1	1	1	1	0	0	1	.	1	1	0	1	1	.	.	1	.	1	1	1	1	1	1	1	1	1	0	0	0	0
157	1	17.95	16.03	.	0	0	0	0	0	0	.	0	.	0	0	0	.	1	.	.	.	.	0	0	.	.	.	.	0	0	1	1	1	.	.
158	0	.	.	0	0	0	0	0	0	0	0	0	0	1	1	1	1	1	1	1	0	1	1	1	1	1	1	1	1	1	1	0	0	0	0
159	0	.	.	1	0	0	0	0	1	1	1	1	1	1	1	0	1	0	0	0	1	0	1	1	1	1	1	1	1	1	1	1	1	1	1
160	1	12.85	14.9	0	1	1	1	1	0	1	1	1	1	1	1	0	1	1	1	1	1	1	1	1	1	1	0	1	0	0	0	0	0	0	1
161	1	18.07	19.12	.	0	0	1	1	1	1	.	1	.	0	1	1	.	1	.	.	.	.	0	0	.	.	.	.	0	0	0	0	0	0	.
162	1	11.97	11.97	0	0	0	0	0	1	0	0	1	.	0	1	0	0	0	.	.	1	.	1	1	0	0	0	0	0	0	0	0	0	0	0
163	0	.	.	0	1	1	1	1	1	1	1	1	.	1	1	1	.	1	.	.	0	.	0	1	1	1	1	1	1	1	1	1	1	1	1
164	0	.	.	0	0	0	0	0	.	0	0	.	1	0	1	0	1	1	1	1	1	0	1	1	1	1	0	1	0	1	0	.	0	.	0
165	1	25.05	14.33	.	0	0	1	1	1	1	.	0	.	1	1	1	.	1	.	.	.	.	0	0	.	.	.	.	0	0	0	1	0	.	.
166	1	18.5	13.07	.	1	1	1	1	1	1	.	1	.	1	0	0	.	1	.	.	.	.	0	0	.	.	.	.	0	0	0	0	0	0	.
167	1	20.97	8.37	1	1	1	1	1	0	1	1	1	1	0	0	0	0	0	0	0	0	0	1	1	1	1	1	1	1	1	1	.	1	1	1
168	1	21.03	12.77	1	0	0	0	0	.	1	0	0	0	0	0	0	1	1	1	1	1	1	1	1	1	1	1	1	1	1	1	1	1	1	1
169	0	.	.	1	1	1	1	1	1	1	1	0	0	0	0	0	0	0	0	0	0	0	0	1	1	1	1	1	1	1	1	1	1	1	1
170	0	.	.	1	1	1	1	1	1	1	1	1	0	0	0	0	0	0	0	0	0	0	1	1	1	1	1	1	1	0	1	.	0	0	0
171	1	19.28	19	1	0	0	0	0	0	0	0	1	1	1	1	1	1	0	0	1	0	0	0	0	0	0	0	0	0	0	1	0	0	0	0
172	0	.	.	0	0	0	0	0	0	0	0	0	0	0	0	0	0	0	0	0	0	0	1	1	1	1	1	1	1	1	1	.	1	1	1
173	1	3.73	15	.	0	0	0	0	0	0	.	1	.	0	0	1	.	0	.	.	.	.	1	0	.	.	.	.	0	0	1	0	1	.	.
174	1	14.53	16.42	.	0	0	0	0	0	0	.	1	1	1	1	0	.	1	1	1	1	1	0	1	.	.	.	.	1	1	0	0	0	0	.
175	0	.	.	1	1	1	1	1	0	0	0	1	1	1	1	0	1	1	1	0	0	0	0	0	0	0	0	1	1	1	1	.	1	1	1
176	1	7.43	17	.	0	0	0	0	0	0	.	0	0	0	0	1	.	1	1	1	1	1	0	0	.	.	.	.	1	1	1	1	1	1	.
177	0	.	.	1	1	1	0	0	0	0	0	1	0	1	1	0	1	1	1	0	0	0	0	0	1	1	1	1	1	1	0	0	0	0	0
178	1	13.43	15.12	0	0	0	0	0	0	0	0	0	0	0	0	0	0	1	1	1	0	0	1	1	1	1	0	0	0	0	1	0	0	0	0
179	1	20.53	19.4	1	1	1	1	1	1	1	1	0	0	0	0	0	0	0	0	0	0	0	1	1	1	1	0	0	0	0	1	0	0	1	0
180	1	10.63	11.02	0	0	0	0	0	0	0	0	1	1	1	1	1	1	1	0	0	0	0	1	1	1	1	0	0	0	0	1	1	1	1	0
181	1	17.31	19.45	0	0	0	0	0	1	0	0	1	1	1	1	1	0	0	0	1	1	1	1	0	0	0	0	0	0	1	1	1	1	1	1
182	0	.	.	0	1	1	1	1	0	1	0	0	1	1	1	0	1	1	1	1	1	0	0	0	0	0	1	1	1	1	1	1	1	1	1
183	1	20.63	14.35	1	1	1	1	1	1	1	1	0	1	1	1	0	0	0	0	0	0	0	1	0	0	0	0	0	0	0	1	1	1	1	1
184	0	.	.	1	1	1	0	0	0	1	0	0	0	0	0	0	0	0	0	0	1	0	0	0	0	0	0	0	0	0	0	.	1	1	1
185	1	11.88	10	0	0	0	0	0	1	1	1	1	1	1	1	0	1	1	1	1	1	1	1	1	1	0	0	1	0	0	.	1	1	1	1
186	1	13.31	25.5	0	0	0	0	0	1	0	0	1	0	0	0	0	0	0	0	0	0	0	0	0	1	1	1	1	1	1	1	1	1	1	1
187	0	.	.	1	1	1	1	0	1	0	1	0	0	0	0	0	0	0	0	0	0	0	1	1	1	1	1	1	1	1	1	1	1	0	0
188	0	.	.	1	1	1	1	1	1	1	0	1	1	0	1	1	1	1	0	0	1	1	1	1	1	1	1	1	1	1	1	.	1	1	1
189	0	.	.	1	0	1	1	1	1	1	1	0	1	1	1	0	1	1	1	0	0	0	0	0	0	0	0	0	0	0	0	0	1	0	1
190	0	.	.	1	1	1	1	1	1	1	1	1	1	1	1	1	1	1	1	1	0	0	1	1	1	1	0	1	1	1	0	0	1	1	1
191	1	13.23	11.05	1	1	1	1	1	.	1	1	0	1	1	1	0	1	1	1	1	0	0	1	1	1	1	1	1	1	1	0	1	0	0	0
192	1	28.21	18.2	.	1	1	0	0	0	0	.	1	1	1	1	1	.	0	0	0	1	0	0	1	.	.	.	.	1	1	.	1	1	1	.
193	1	16.72	19.55	.	1	1	0	0	1	0	.	0	.	0	0	0	.	0	.	.	.	.	1	1	.	.	.	.	1	1	0	.	0	.	.
194	1	28.2	20.5	1	1	0	0	0	0	0	0	0	1	1	1	0	1	1	1	1	1	1	1	1	1	1	0	0	0	0	1	0	0	0	0
195	1	20.98	17.53	.	1	1	1	1	1	1	.	1	1	0	1	1	.	1	1	1	1	1	0	0	.	.	.	.	0	0	0	1	1	0	.
196	0	.	.	1	1	0	0	0	1	0	0	1	0	1	1	0	1	1	0	0	0	1	1	1	1	1	1	1	1	1	1	1	1	0	1
197	0	.	.	1	.	1	1	1	1	1	1	1	1	1	1	0	1	1	1	1	0	0	1	1	1	1	1	1	1	1	1	1	1	0	1
198	0	.	.	.	0	0	0	0	0	0	.	1	.	1	1	0	.	1	.	.	1	.	1	1	.	.	.	.	1	1	1	0	0	0	.
199	1	20.33	11.31	.	1	1	1	1	1	1	.	1	0	0	0	1	.	0	0	0	1	1	0	0	.	.	.	.	0	0	0	0	0	0	.
200	1	31.73	16.23	.	0	0	1	1	0	1	.	1	.	1	0	0	.	0	.	.	.	.	1	1	.	.	.	.	0	0	0	0	1	.	.
201	1	21.4	18.31	0	1	1	1	1	0	0	1	1	1	1	1	0	1	1	1	1	0	0	1	1	1	1	1	1	1	0	0	1	1	1	0
202	1	22.43	8.43	1	1	1	1	0	0	0	0	1	1	1	1	0	0	0	0	0	0	0	1	1	1	0	0	0	0	0	0	0	0	0	0
203	1	15.13	20.33	0	0	0	0	0	0	0	0	1	1	1	1	0	1	1	0	0	0	0	1	1	1	1	1	.	1	1	0	0	0	0	1
204	0	.	.	1	1	0	0	0	0	0	0	0	.	1	1	1	1	1	.	.	1	.	1	1	1	1	1	1	1	1	1	1	1	0	1
205	1	30.95	11.65	.	1	0	0	0	0	0	.	1	1	1	1	0	.	1	1	1	0	0	1	1	.	.	.	.	1	.	0	0	0	0	.
206	0	.	.	0	0	1	1	1	1	0	0	1	1	0	0	.	0	0	0	0	1	1	0	1	1	1	1	1	1	1	.	1	1	0	1
207	1	32.6	15.15	1	1	1	1	0	0	0	0	0	0	0	0	0	0	0	0	1	1	1	1	1	1	1	1	1	1	1	1	0	0	0	0
208	0	.	.	0	0	0	0	0	1	1	1	0	0	1	1	1	1	1	1	1	0	1	1	1	0	0	0	0	0	0	0	1	1	1	1
209	0	.	.	1	1	1	0	1	1	1	1	1	1	1	1	0	1	1	1	0	0	0	1	0	0	0	0	0	0	0	0	0	0	0	0
210	0	.	.	1	1	1	1	1	0	0	0	1	0	0	0	0	0	0	0	1	1	1	1	1	1	1	1	1	1	1	.	.	0	0	0
211	0	.	.	1	1	1	1	1	1	1	1	0	0	0	0	1	1	1	1	1	1	1	1	1	1	1	1	1	1	1	0	0	0	0	0
212	0	.	.	1	1	1	1	1	1	1	1	0	0	0	0	.	0	0	0	0	0	0	1	1	1	1	0	0	1	0	0	1	1	1	1
213	1	32.73	15.02	.	0	1	1	1	0	1	.	0	.	1	1	1	.	0	.	.	.	.	0	0	.	.	.	.	1	1	1	0	1	.	.
214	0	.	.	1	1	1	1	1	1	1	1	1	1	1	1	0	0	0	0	0	1	.	0	0	0	0	0	1	0	0	0	1	1	1	0
215	1	17.03	19.77	.	0	0	0	0	1	1	.	0	0	0	0	0	.	1	1	1	0	0	0	0	.	.	.	.	0	0	1	0	0	0	.
216	0	.	.	1	0	1	1	1	1	1	1	1	.	1	1	1	.	1	.	.	1	.	0	0	1	1	0	1	0	0	0	0	0	1	1
217	0	.	.	0	0	0	0	0	0	0	0	1	1	1	1	0	1	1	1	1	1	1	1	1	1	1	1	1	1	1	0	1	1	1	1
219	0	.	.	1	1	1	1	1	1	1	1	0	0	0	0	0	0	0	0	0	0	0	1	1	1	1	1	1	1	1	0	1	1	1	1
220	1	23.92	15.78	0	1	1	1	1	1	1	1	1	1	1	1	0	1	1	1	1	1	1	0	0	0	0	0	0	0	0	1	0	1	1	0
221	1	23.83	19.12	0	0	0	0	0	0	1	1	0	1	1	1	1	1	1	1	1	1	1	1	0	1	1	1	1	0	0	0	0	0	0	0
222	0	.	.	0	0	0	0	0	0	0	0	0	0	0	0	0	0	0	1	1	1	1	1	0	0	0	0	0	0	0	0	.	0	0	1
223	1	33.67	14.63	0	0	0	1	1	1	1	1	0	1	1	1	1	1	1	1	1	1	1	0	0	0	0	0	0	0	0	0	0	0	0	0
224	0	.	.	1	1	1	1	1	1	1	1	1	1	1	1	1	1	1	1	1	0	1	1	0	0	1	1	1	1	1	1	.	1	1	1
225	0	.	.	0	0	0	0	0	0	0	0	0	0	0	0	0	0	0	0	0	0	0	1	1	1	1	1	1	1	1	0	1	0	0	0
226	0	.	.	0	0	0	0	0	0	1	1	1	1	1	1	0	1	1	1	1	1	0	1	1	1	1	1	1	1	1	0	0	0	1	1
227	1	37.92	16.5	.	1	1	1	1	1	1	.	1	1	0	0	0	.	0	0	0	1	1	1	1	.	.	.	.	1	1	.	1	0	0	.
228	0	.	.	0	0	0	0	1	1	1	1	0	0	0	0	0	1	1	1	0	0	0	1	1	1	1	1	1	1	1	1	0	0	0	0
229	0	.	.	.	1	1	1	1	0	0	.	1	.	0	0	0	.	0	.	.	1	.	1	1	.	.	.	.	1	1	1	0	1	1	.
230	1	23.17	15.46	0	1	1	1	1	1	1	1	0	0	1	1	0	1	1	1	1	1	1	0	0	0	0	0	0	0	0	0	0	0	0	1
231	1	24.31	18.45	1	1	1	1	0	0	1	0	1	1	1	1	0	1	1	1	1	1	1	1	1	1	1	1	1	1	1	0	0	0	0	0
232	0	.	.	0	1	1	1	1	1	1	1	0	0	0	1	1	1	1	1	1	1	1	0	0	0	0	0	0	1	1	0	1	1	1	1
233	1	33.05	9.25	0	0	0	0	0	0	0	0	1	0	0	0	0	0	0	0	0	0	0	1	1	1	1	0	0	0	0	0	0	0	0	0
234	1	34.43	13.42	0	.	0	0	0	0	0	0	1	1	0	0	0	0	0	.	1	1	1	1	1	1	1	1	1	1	1	1	.	1	1	1
235	0	.	.	0	0	.	1	1	1	1	1	1	1	1	1	1	1	0	0	0	0	0	0	1	1	1	1	1	1	1	0	0	0	0	0
236	0	.	.	1	1	1	1	1	1	1	1	0	0	0	0	0	0	0	0	0	0	0	0	0	0	0	0	0	0	0	0	1	1	1	1
237	0	.	.	0	1	0	0	0	.	1	1	1	0	0	0	0	0	0	0	0	1	1	1	1	1	1	1	1	1	.	.	1	0	0	0
238	1	14.2	22.7	1	1	1	1	1	1	1	1	0	1	1	0	0	0	0	0	0	1	1	0	0	0	0	0	.	0	0	0	1	1	1	1
239	1	2.7	20.3	1	0	0	0	0	1	1	0	1	1	1	0	0	.	0	0	1	1	1	0	1	1	1	1	0	0	0	0	0	0	0	0
240	1	10.58	24.1	0	0	0	0	0	1	1	1	0	0	1	1	0	0	0	0	0	0	0	0	0	0	0	0	0	0	0	0	0	0	0	0
241	1	12.3	25.68	0	0	0	0	0	0	0	0	1	.	0	0	0	0	0	0	0	1	1	0	0	0	0	0	1	0	0	.	0	0	0	0
242	0	.	.	0	0	1	1	1	1	1	1	1	.	0	1	1	1	1	.	.	1	.	1	1	1	1	1	1	1	1	1	0	0	0	0
243	0	.	.	1	1	1	1	1	1	1	0	1	1	0	1	0	1	1	1	1	0	.	1	1	1	0	0	0	0	0	0	1	1	1	1
244	0	.	.	1	0	0	0	0	0	0	0	1	1	1	1	0	1	0	0	0	0	0	0	0	0	0	0	0	0	0	1	1	1	1	1
245	0	.	.	1	0	0	1	0	0	1	0	1	1	1	1	0	1	1	1	1	0	0	0	0	0	0	0	0	1	0	0	0	0	.	0
246	1	5.17	21.65	0	0	0	0	0	1	0	0	1	0	0	0	0	1	1	1	1	1	1	0	0	0	0	0	0	0	0	0	0	1	0	0
247	0	.	.	.	1	1	1	0	.	0	.	0	.	1	0	0	.	0	.	.	.	.	1	0	.	.	.	.	1	.	1	1	1	.	.
248	1	21.45	14.42	1	1	1	1	1	1	1	1	0	0	0	0	0	0	1	1	1	1	1	1	1	1	1	1	1	1	1	0	0	0	0	1
249	0	.	.	1	1	1	1	1	1	1	1	1	.	1	1	0	.	1	.	.	1	.	0	0	1	0	0	1	1	1	0	1	1	1	1
250	1	7.3	16.42	0	0	0	0	0	0	0	0	1	1	1	1	1	1	1	1	0	0	0	1	1	1	1	0	0	0	0	0	1	1	1	1
251	1	25.12	16.2	0	1	1	1	1	1	0	1	1	1	1	1	1	1	1	0	0	0	0	0	0	0	0	0	0	0	0	0	1	0	0	1
252	0	.	.	0	0	0	0	0	1	0	0	1	1	1	1	1	1	1	1	1	1	1	1	1	1	0	1	0	0	0	0	0	0	0	1
253	0	.	.	1	1	0	0	0	0	0	0	1	1	0	0	0	1	1	0	0	1	1	0	0	0	0	0	.	1	0	0	0	0	0	0
254	0	.	.	1	1	1	1	0	0	0	0	1	0	0	0	0	0	0	0	0	1	1	1	1	0	1	1	0	0	1	0	.	1	0	0
255	0	.	.	1	1	1	1	1	1	1	1	1	0	0	0	0	0	1	1	.	0	1	1	0	0	0	0	0	0	1	1	.	1	1	1
256	0	.	.	1	1	1	1	1	1	1	1	.	.	0	0	.	0	0	.	.	0	.	1	1	1	1	1	1	1	1	0	1	1	1	1
257	0	.	.	1	0	0	1	1	1	1	0	1	.	1	1	0	.	1	.	.	0	.	1	1	1	1	1	.	0	0	.	1	1	.	0
258	0	.	.	0	0	0	0	0	0	1	0	1	.	1	1	0	1	1	.	.	0	.	1	1	1	1	0	1	1	1	0	1	1	1	.
259	1	15.72	13.42	1	1	1	0	0	.	0	1	0	0	0	1	1	1	1	1	1	1	1	1	1	1	1	1	1	1	1	1	0	0	0	0
260	0	.	.	1	0	0	0	0	0	0	0	1	1	1	1	0	1	1	1	1	1	1	0	1	1	1	1	1	1	1	1	1	1	1	1
261	0	.	.	1	1	1	0	0	0	0	0	0	0	0	0	0	0	0	0	0	0	1	1	1	1	1	1	1	1	1	1	0	0	0	0
262	1	10.2	17.46	1	1	1	1	1	0	0	0	0	0	0	0	0	0	0	1	1	1	1	1	1	1	1	1	1	1	1	1	1	0	0	0
263	0	.	.	1	0	0	0	1	1	1	1	.	0	0	1	.	0	1	0	0	0	1	0	0	1	1	1	1	1	1	0	0	1	0	1
264	0	.	.	0	0	0	0	0	0	0	0	1	.	1	1	1	1	1	.	.	0	.	0	1	1	1	1	1	1	1	1	1	1	1	0
265	0	.	.	0	0	0	0	0	0	0	0	1	.	1	0	1	1	1	.	.	1	.	0	0	0	0	0	1	0	.	0	0	0	0	0
266	0	.	.	0	0	0	0	0	0	0	0	0	1	1	1	0	1	1	1	1	1	1	0	0	0	1	1	1	1	1	1	1	0	0	0
267	1	10.55	10.03	1	0	0	0	0	0	0	0	1	0	0	0	0	1	1	1	0	0	0	1	1	1	1	1	1	1	1	1	.	0	0	0
268	1	21.35	16.35	0	0	0	0	0	0	0	0	0	0	0	0	0	0	0	1	1	1	1	1	0	0	0	0	0	0	0	0	.	1	1	0
269	0	.	.	1	1	1	1	0	0	0	0	1	1	1	1	1	1	0	0	0	1	0	0	0	0	0	0	0	0	1	0	1	1	1	1
270	0	.	.	1	1	1	1	1	1	1	1	1	.	0	0	0	0	1	.	.	1	.	1	1	1	1	1	1	1	1	.	1	0	1	0
271	1	30.58	19.25	1	0	0	0	0	1	1	1	1	1	1	1	1	1	1	1	0	0	0	1	1	1	1	1	1	1	1	1	1	1	1	1
272	0	.	.	0	0	0	1	1	1	1	1	0	0	0	0	0	.	0	0	0	0	0	1	1	0	0	0	0	0	0	1	1	1	1	1
273	1	30.62	15.42	.	0	0	0	0	0	0	.	0	0	0	0	0	.	0	0	1	1	1	0	0	.	.	.	.	1	1	0	.	1	1	.
274	1	15.1	20.62	1	1	1	1	1	1	1	1	1	1	1	0	0	0	0	0	1	1	1	0	0	0	0	1	1	1	1	0	1	0	0	0
275	0	.	.	0	0	0	.	0	0	0	0	.	1	0	0	0	.	0	0	1	0	1	0	0	0	0	0	1	0	0	0	0	0	0	0
276	1	11.28	14.33	0	1	.	1	1	1	1	0	1	1	1	1	1	1	1	1	1	1	1	0	0	1	1	1	1	1	1	1	0	0	0	0
277	1	32.46	14.05	1	1	1	1	0	0	0	0	0	0	1	1	0	0	0	0	1	1	1	1	0	0	0	0	0	0	0	0	1	0	0	0
278	1	24.63	12.46	.	0	0	0	0	0	0	.	1	1	1	1	1	.	1	1	1	0	0	0	0	.	.	.	.	0	0	0	0	0	0	.
279	1	16.8	18.07	.	0	0	0	0	1	1	.	1	1	0	1	0	.	1	1	1	0	0	0	0	.	.	.	.	1	1	1	0	1	1	.
280	1	27.67	16.03	.	1	1	1	0	0	0	.	0	0	0	0	0	.	1	1	1	1	1	1	1	.	.	.	.	0	0	0	0	0	0	.
281	0	.	.	1	1	1	1	1	1	1	1	1	.	1	1	1	1	1	.	.	1	.	1	1	1	0	0	.	0	0	0	.	1	0	1
282	0	.	.	1	1	1	1	1	.	1	1	0	0	0	0	0	.	0	0	1	0	1	0	0	1	1	1	1	1	.	1	.	1	1	1
283	0	.	.	1	1	1	.	1	1	1	1	1	1	1	0	1	0	0	0	0	0	1	1	1	1	1	1	1	1	1	1	0	1	0	1
284	0	.	.	0	0	0	1	1	1	1	1	1	0	0	0	0	0	0	0	0	0	0	1	1	1	1	1	1	1	1	1	.	1	1	1
285	0	.	.	1	1	1	1	1	0	0	0	0	1	0	1	0	1	1	0	0	0	0	0	0	1	1	1	1	1	1	1	1	1	1	1
286	0	.	.	1	1	1	0	1	1	1	1	1	0	1	0	0	0	0	1	1	1	1	1	1	1	1	0	0	0	0	0	0	0	0	0
287	0	.	.	0	0	0	0	0	1	0	1	1	1	1	1	1	0	0	0	0	1	1	0	0	0	0	0	0	0	0	1	1	1	.	1
288	0	.	.	0	0	0	0	0	1	1	1	1	.	1	1	1	1	1	.	.	1	.	1	0	1	1	0	1	0	0	1	1	1	1	1
289	1	33.55	16.57	1	0	0	0	0	0	0	1	1	0	0	0	0	0	0	0	0	0	0	1	1	1	1	1	1	1	1	1	1	1	1	1
290	0	.	.	0	0	0	0	0	0	0	0	1	1	1	1	1	1	1	1	1	0	1	1	1	1	1	1	1	1	1	1	1	1	1	0
291	1	21.68	16.46	1	1	1	1	1	0	0	0	0	0	0	0	0	0	0	0	0	0	0	0	0	1	1	1	1	1	1	0	0	0	0	1
292	1	35.45	16.53	1	1	1	1	0	0	0	1	0	0	0	0	0	0	0	0	0	0	0	1	0	1	1	1	1	1	1	0	0	0	0	0
293	0	.	.	0	0	0	0	0	0	0	0	0	0	0	0	0	0	0	0	0	1	0	0	0	0	0	0	0	0	0	0	0	0	0	1
294	1	23.8	10.73	1	1	1	1	1	1	1	1	0	0	0	0	0	0	0	0	0	0	1	0	0	0	0	0	0	0	0	.	0	0	0	0
295	0	.	.	0	0	0	1	1	1	1	1	1	1	1	1	1	1	1	1	1	1	1	0	1	1	1	1	1	1	1	1	0	0	0	0
296	1	27.12	10.73	.	1	1	1	1	1	.	.	0	.	1	1	0	.	1	.	.	.	.	0	0	.	.	.	.	0	0	0	0	0	.	.
297	0	.	.	0	0	0	0	0	1	1	1	1	1	0	1	.	1	1	1	1	0	0	1	0	0	0	0	0	0	0	.	0	1	0	0
298	0	.	.	0	0	0	1	0	0	0	1	0	0	0	1	0	1	1	1	1	0	1	0	0	1	1	1	1	1	1	1	.	1	1	1
299	1	35.2	11.48	1	1	1	1	1	1	1	1	1	0	0	0	.	0	0	0	0	0	0	0	0	0	0	0	0	0	0	0	0	0	0	0
300	0	.	.	0	0	0	0	1	1	1	1	1	1	1	1	0	1	1	1	1	1	1	0	1	1	1	1	1	1	1	0	0	0	0	0
301	1	41.53	15.62	.	1	1	1	1	1	1	.	1	0	0	0	0	.	0	0	1	0	0	1	1	.	.	.	.	0	0	1	1	1	0	.
302	0	.	.	1	1	0	1	1	0	1	1	1	0	1	0	1	0	0	0	0	0	0	0	1	1	1	1	1	1	1	1	1	1	.	1
303	1	23.6	12.33	1	1	1	1	1	1	0	0	1	1	1	1	0	1	1	1	1	0	0	1	0	0	0	0	0	0	0	0	0	0	0	0
304	0	.	.	1	1	1	1	1	1	1	1	1	0	0	0	0	0	0	0	0	0	0	1	1	1	1	1	1	1	1	0	.	1	1	1
305	1	19.07	14.65	0	0	0	0	0	0	0	0	1	0	0	0	1	0	0	0	0	1	1	0	1	1	1	0	0	0	0	1	1	1	1	1
306	1	19.98	16.65	.	1	.	1	0	0	0	.	0	.	0	0	1	.	0	.	.	1	.	1	0	.	.	.	.	0	0	1	.	1	1	.
307	0	.	.	0	0	0	0	0	0	0	0	1	1	1	1	1	1	1	1	0	1	0	1	1	1	1	1	1	1	1	0	0	0	0	0
308	1	17.21	18.5	.	0	1	1	1	.	1	.	0	0	1	1	1	.	1	1	1	1	1	0	0	.	.	.	.	0	0	1	.	0	.	.
309	0	.	.	0	0	0	0	0	1	1	1	0	0	0	1	1	1	0	0	0	0	0	1	1	1	1	1	1	0	1	0	.	0	0	0
310	0	.	.	1	0	0	0	0	1	0	0	1	0	1	1	1	1	1	1	1	0	1	1	1	1	1	1	1	1	1	0	0	0	1	0
311	1	2.63	12.62	.	0	0	0	0	0	1	.	0	0	1	1	0	.	1	1	1	0	0	1	1	.	.	.	.	0	0	0	1	1	1	.
312	1	28.27	18.55	0	0	0	1	1	1	1	1	0	0	0	0	0	0	0	1	1	0	0	0	0	1	1	1	1	1	1	0	.	1	1	0
314	1	4.48	11.03	.	1	1	1	0	0	0	.	1	.	0	0	0	.	0	.	.	.	.	1	0	.	.	.	.	0	0	0	0	0	0	.
315	0	.	.	0	1	0	0	0	0	0	0	0	.	0	0	0	0	0	.	.	1	.	1	1	1	1	1	1	1	1	.	.	1	1	1
316	1	6.62	13.05	.	1	1	1	1	0	0	.	1	0	0	0	0	.	0	0	0	1	1	0	0	.	.	.	.	0	0	1	.	0	0	.
317	1	11.28	11.53	0	0	0	0	0	0	0	0	1	1	0	0	0	0	0	1	1	1	1	1	1	0	0	0	0	0	0	0	0	0	0	1
318	1	12.48	7.21	0	0	0	0	0	0	1	0	1	1	0	0	0	0	0	0	0	0	0	1	0	0	0	1	1	1	1	1	1	1	1	1
319	0	.	.	0	0	0	0	1	1	0	1	1	0	1	1	1	1	1	1	1	0	1	0	1	1	1	1	1	1	1	0	1	1	.	1
320	0	.	.	1	1	1	1	1	1	0	0	0	.	0	0	0	0	0	.	.	0	.	0	0	1	1	1	1	1	1	0	0	0	1	0
321	0	.	.	1	0	0	0	0	0	0	0	1	1	1	0	0	0	0	0	0	0	.	1	1	1	1	1	1	1	1	1	0	0	0	0
322	0	.	.	.	0	0	0	0	0	1	.	1	.	1	1	0	.	1	.	.	.	.	0	0	.	.	.	.	1	1	1	1	1	1	.
323	0	.	.	0	0	0	0	0	0	0	0	1	1	1	0	0	0	0	0	0	0	0	1	1	1	1	1	1	1	1	0	0	0	0	0
324	0	.	.	0	0	0	1	1	1	1	1	1	1	0	0	0	0	0	1	1	1	1	1	1	1	1	0	0	0	0	0	0	0	0	0
325	1	19.72	16.08	.	0	1	0	0	1	1	.	1	0	0	0	1	.	0	0	.	0	0	1	1	.	.	.	.	1	1	1	.	0	0	.
326	1	4.43	9.53	0	0	0	0	0	0	1	1	1	0	0	0	0	0	0	0	0	1	1	1	0	0	0	1	1	1	1	0	0	0	0	0
327	1	7.85	16.1	.	1	1	0	0	0	0	.	0	.	0	0	1	.	1	1	0	0	0	0	0	.	.	.	.	0	0	0	1	1	1	.
328	1	3.63	16.63	.	0	1	0	0	0	0	.	0	0	0	0	1	.	0	0	0	0	0	1	1	.	.	.	.	0	0	1	1	0	0	.
329	0	.	.	0	0	0	0	0	0	0	0	1	1	0	0	0	0	0	0	0	1	0	1	0	0	0	0	0	0	0	1	1	1	1	1
331	1	18.52	14.46	0	1	0	1	1	0	1	1	1	0	0	0	0	0	0	0	0	0	0	1	1	1	1	1	0	0	0	0	0	0	0	0
332	0	.	.	0	0	0	0	0	0	0	0	1	0	0	0	0	1	1	1	1	0	1	0	0	0	0	0	0	0	0	0	.	0	0	0
333	0	.	.	1	1	1	1	1	1	0	0	1	1	1	0	0	0	0	0	0	0	1	0	0	0	0	0	1	1	1	0	1	1	1	1
334	1	9.42	14.43	1	1	1	1	1	1	1	0	0	0	0	0	0	0	0	0	0	1	1	0	0	0	0	0	0	0	0	0	1	0	0	1
335	1	17.65	12.33	.	1	1	1	1	0	0	.	0	0	1	0	0	.	1	1	.	1	1	0	0	.	.	.	.	0	0	0	0	0	1	.
336	1	26.68	11.45	0	0	0	0	0	0	0	0	0	1	1	1	1	1	1	1	1	0	1	0	0	0	0	0	0	0	0	0	0	0	0	1
337	1	10.28	21.1	.	1	1	1	1	1	1	.	0	0	0	0	0	.	1	1	0	0	0	1	0	.	.	.	.	0	.	1	0	0	0	.
338	0	.	.	0	0	0	0	0	0	0	0	1	.	0	1	0	1	1	.	.	1	.	1	1	1	1	1	1	1	1	1	1	1	.	0
339	0	.	.	0	0	0	0	0	0	0	0	0	0	0	0	0	1	1	1	1	1	1	0	0	0	0	0	0	0	0	0	0	0	0	0
340	1	17.52	9.33	1	1	1	1	1	0	0	0	0	0	0	0	0	.	0	0	0	0	0	1	0	0	0	0	0	0	0	0	1	0	0	0
341	0	.	.	1	1	1	1	1	0	0	0	0	0	0	1	1	1	1	1	1	1	0	0	0	0	0	0	0	0	0	0	0	0	0	0
342	1	9.43	20.92	.	0	0	0	0	0	1	.	0	.	1	0	0	.	0	.	.	.	.	1	1	.	.	.	.	0	0	0	1	0	.	.
343	1	24.58	10.55	1	0	0	0	0	1	1	1	1	1	1	0	0	0	0	0	0	0	0	0	0	0	0	0	0	0	1	0	1	0	0	0
345	0	.	.	1	0	0	0	0	1	1	1	.	1	0	0	0	.	0	0	1	1	1	1	1	1	1	0	1	0	0	0	0	0	0	1
348	1	11.55	13.25	1	0	0	0	0	0	1	0	0	0	0	0	1	0	0	1	1	0	1	0	0	1	1	0	0	0	0	1	0	0	0	0
349	0	.	.	1	1	0	0	0	0	1	0	1	0	0	1	1	1	1	1	1	1	1	0	0	0	0	1	1	1	1	1	0	0	0	0
350	1	14.98	12.9	0	0	0	0	0	0	1	0	0	0	0	0	1	0	0	0	1	1	1	1	0	0	0	0	0	0	0	1	1	1	1	1
351	0	.	.	1	1	1	1	1	1	1	1	0	1	0	0	0	0	0	0	0	0	0	0	1	1	1	0	0	0	0	0	1	1	1	1
352	0	.	.	1	1	1	1	1	.	1	1	1	.	0	0	0	.	0	.	.	1	.	1	0	0	0	0	1	0	0	0	.	1	1	0
353	0	.	.	0	1	1	1	1	0	0	0	1	.	1	1	0	.	1	.	.	0	.	0	0	1	1	1	1	1	1	1	1	1	1	1
354	1	14.37	10.57	1	0	0	0	0	0	.	1	1	1	0	0	0	0	0	0	0	0	0	1	0	0	0	0	0	0	0	0	0	1	1	0
355	1	11.63	24.21	1	1	1	1	1	1	1	1	1	0	1	1	0	1	1	1	0	0	0	1	1	1	0	0	1	0	0	0	0	1	1	1
356	1	25.27	8.48	.	0	0	0	0	1	1	.	0	0	1	0	0	.	0	0	0	0	0	1	1	.	.	.	.	1	1	1	1	1	0	.
357	1	9.78	21.15	0	0	0	0	0	0	1	0	0	1	1	1	1	1	1	1	1	1	1	1	1	1	1	1	1	0	0	1	1	1	1	0
358	0	.	.	0	0	0	1	0	1	1	1	0	0	0	0	0	0	0	0	0	0	0	1	0	0	0	0	0	0	0	1	.	1	1	1
359	1	12.1	27.31	0	0	0	0	0	0	0	0	1	1	1	0	0	0	0	0	0	1	1	1	0	0	0	0	0	0	0	1	1	1	1	1
360	0	.	.	0	1	0	1	1	0	1	0	.	1	0	1	0	0	0	1	1	0	1	1	1	1	1	1	1	1	1	0	0	0	1	1
361	0	.	.	0	0	0	0	0	0	0	0	1	1	1	1	0	1	1	1	1	1	1	0	0	0	0	0	1	1	1	0	0	1	1	1
362	0	.	.	0	1	1	1	1	1	1	1	1	1	1	1	0	1	1	1	1	0	1	1	1	0	0	1	1	1	1	1	1	1	1	1
363	0	.	.	1	0	1	1	1	1	0	1	1	.	1	1	0	.	1	.	.	1	.	1	1	1	1	1	1	1	1	1	1	1	1	1
364	0	.	.	1	1	1	1	1	1	1	1	1	1	1	1	1	1	1	1	1	1	1	0	0	0	0	0	0	0	0	0	1	1	1	1
365	1	5.4	33.38	0	0	0	0	0	0	0	0	0	0	0	0	0	0	0	1	1	1	1	1	1	1	0	0	0	0	0	.	1	1	1	1
366	0	.	.	0	0	0	1	1	1	1	1	0	0	0	0	0	0	0	0	0	0	0	1	1	1	1	1	1	1	1	1	1	1	1	1
367	1	8.13	23.15	.	1	1	1	1	1	0	.	0	.	0	0	0	.	0	.	.	1	.	0	0	.	.	.	.	1	1	0	1	1	1	.
368	0	.	.	1	1	1	1	1	0	0	0	1	1	1	1	0	1	1	1	1	0	0	0	1	1	1	1	1	1	1	1	1	1	1	1
369	1	22.6	20.4	0	1	1	1	1	1	0	0	0	0	0	0	0	1	1	1	0	0	0	0	0	0	0	0	0	0	0	0	0	0	0	0
370	0	.	.	0	0	0	0	0	0	0	1	1	1	1	1	0	0	0	0	0	0	0	0	0	0	0	0	0	0	0	0	.	1	.	1
371	0	.	.	0	0	0	0	0	1	0	1	1	.	0	0	0	0	0	.	.	1	.	0	1	1	1	1	1	1	1	.	.	1	0	1
372	0	.	.	0	0	.	0	0	0	0	0	0	0	0	0	0	0	0	0	1	1	1	1	1	1	1	1	1	0	0	0	1	1	1	1
373	1	24.3	4.15	1	0	0	0	0	1	1	1	1	1	1	1	0	1	1	1	1	0	1	0	0	0	0	1	1	1	1	1	1	1	1	1
375	0	.	.	1	1	0	1	1	1	0	0	.	.	1	1	0	1	1	.	.	1	.	1	1	1	1	0	1	0	0	1	.	1	1	1
376	1	16.33	33.35	.	1	1	1	1	0	1	.	0	.	1	0	1	.	1	.	.	.	.	1	1	.	.	.	.	0	0	1	0	1	.	.
377	0	.	.	0	0	1	1	1	1	1	0	1	1	1	1	1	1	1	1	1	1	0	1	1	1	1	1	1	0	1	0	0	0	0	0
378	1	7.25	20.02	0	0	0	0	1	1	1	1	1	1	1	1	1	1	1	1	1	1	1	1	0	0	0	0	0	0	0	0	0	0	0	0
379	0	.	.	0	0	0	1	1	1	0	0	0	0	0	1	1	1	1	1	1	1	1	1	1	1	1	1	1	0	1	1	0	0	0	0
380	0	.	.	0	1	1	1	1	0	0	0	0	.	0	1	1	1	1	.	.	0	.	1	0	0	0	0	1	0	1	1	.	1	0	1
381	0	.	.	0	0	0	0	0	1	1	1	0	1	1	1	0	1	1	1	1	1	0	1	1	0	0	0	0	0	0	0	1	1	1	1
382	0	.	.	0	0	0	0	0	0	0	0	1	1	1	1	0	0	0	0	0	1	0	1	1	0	0	0	0	0	0	0	0	1	1	1
383	0	.	.	1	1	1	0	0	0	0	0	0	1	1	1	.	1	1	1	1	1	1	0	0	0	1	1	1	1	1	.	.	1	0	0
384	0	.	.	1	1	1	0	0	0	0	0	1	0	1	1	0	0	0	0	0	0	1	1	1	1	1	1	1	1	1	1	1	1	0	1
385	0	.	.	0	0	0	0	0	0	0	0	1	1	1	1	0	1	1	1	1	1	1	1	0	0	0	1	1	1	1	.	0	1	1	1
386	0	.	.	0	0	.	0	0	1	1	1	1	1	1	1	0	1	1	1	1	1	1	1	1	0	0	0	0	0	0	.	1	1	1	1
387	0	.	.	1	1	1	1	1	0	1	.	0	.	0	0	0	.	0	.	.	0	.	0	1	1	0	0	1	0	0	1	1	1	1	0
388	0	.	.	.	1	1	0	0	0	0	.	1	.	0	1	1	.	1	.	.	.	.	1	0	.	.	.	.	0	0	0	0	0	0	.
389	1	27.78	18.03	0	1	1	1	1	1	1	1	1	1	1	1	1	1	1	1	1	1	1	0	0	0	0	0	0	0	0	0	.	0	0	0
390	0	.	.	.	0	0	0	0	.	0	.	1	.	0	1	1	.	0	.	.	0	.	1	1	.	.	.	.	1	1	1	1	1	1	.
391	0	.	.	1	1	1	1	1	0	1	1	1	0	1	1	0	0	1	1	1	1	1	0	0	0	1	1	1	1	1	0	.	1	1	0
392	0	.	.	0	0	1	1	1	0	1	0	1	.	1	1	1	1	1	.	.	0	.	0	0	0	0	0	0	0	0	0	.	1	1	1
393	0	.	.	0	0	0	0	0	0	1	1	1	1	1	1	0	1	1	1	1	1	1	0	1	1	0	0	1	0	0	0	1	1	1	1
394	1	5.87	21.6	1	0	0	0	0	0	1	1	1	1	1	0	0	0	0	1	1	1	1	0	0	0	0	0	0	0	0	0	1	1	1	1
395	0	.	.	.	0	0	0	0	1	1	.	0	.	0	0	1	.	1	.	.	1	.	0	0	.	.	.	.	0	0	0	0	0	0	.
396	1	15	29.65	0	1	1	1	1	1	1	1	1	1	1	1	1	1	1	1	1	0	0	1	1	0	0	0	0	0	0	0	1	1	1	1
397	0	.	.	.	0	0	1	1	1	1	1	0	1	0	0	0	0	0	.	0	0	.	1	1	0	1	0	0	0	0	0	0	0	0	0
398	0	.	.	.	0	0	0	0	0	0	1	1	.	0	0	0	.	0	.	.	1	.	0	1	1	.	0	.	0	0	0	0	0	0	.
399	0	.	.	1	0	0	0	0	0	0	0	1	1	0	1	0	0	0	0	0	0	0	0	0	0	0	0	0	0	0	0	0	0	0	0
400	1	24.83	20.62	1	1	1	1	1	1	1	1	0	0	0	0	1	1	1	1	1	1	1	1	1	1	0	0	0	0	0	1	1	1	1	0
402	1	3.05	19.21	0	0	0	0	0	0	0	0	1	1	1	1	0	0	0	0	0	1	1	1	1	0	0	1	0	1	1	1	1	1	1	1
403	1	1.21	18.38	0	0	0	0	0	0	0	0	1	0	0	0	0	0	0	0	0	0	0	0	1	1	1	1	1	1	1	1	0	0	0	0
404	1	17.25	14.1	0	0	0	0	0	1	1	1	1	0	0	0	.	0	0	0	1	1	1	1	1	1	1	1	1	1	1	.	0	0	0	0
405	1	18.38	14.75	1	0	0	0	0	0	1	0	0	0	0	1	1	.	0	0	0	1	1	1	1	1	1	0	0	0	0	0	.	1	1	1
406	0	.	.	0	0	0	1	1	1	1	1	0	0	0	1	1	1	1	.	1	0	0	0	0	0	0	0	1	1	0	0	0	0	0	0
407	1	6.08	19.38	.	0	0	0	0	0	0	.	1	.	0	1	1	.	1	0	.	1	.	0	0	.	.	.	.	0	0	0	0	0	1	.
408	0	.	.	0	1	1	1	1	1	1	1	0	.	1	1	0	1	1	.	.	0	.	1	0	1	1	1	1	1	1	1	1	1	1	0
409	0	.	.	1	1	1	1	1	1	1	1	1	.	1	1	0	0	0	.	.	0	.	1	1	1	0	0	1	0	0	0	1	1	1	1
410	0	.	.	1	1	0	1	1	1	1	1	1	.	1	1	0	.	1	.	.	0	.	1	1	1	1	0	1	1	1	0	0	0	0	0
411	0	.	.	0	1	1	1	1	1	1	1	1	1	1	1	1	1	1	1	1	1	1	1	0	0	0	0	0	0	0	0	1	1	1	1
412	0	.	.	.	0	0	0	0	1	1	.	1	.	0	1	0	.	0	.	.	0	.	1	1	.	.	.	.	0	0	0	1	1	1	.
413	0	.	.	1	1	1	1	1	0	0	0	0	1	1	1	1	1	1	1	1	1	1	0	0	0	0	0	0	0	0	0	1	1	1	1
414	1	27.28	39.97	0	0	0	0	0	0	0	0	0	0	0	0	0	1	0	0	0	0	0	1	1	1	1	1	1	1	1	1	1	1	1	1
415	0	.	.	0	0	0	0	0	0	0	0	0	0	0	0	0	0	0	0	0	1	1	0	0	0	0	0	0	0	0	1	.	1	1	0
416	0	.	.	1	1	1	1	1	0	0	0	0	.	0	0	1	0	0	.	.	1	.	1	1	1	1	1	1	1	1	0	0	0	0	0
417	0	.	.	0	0	0	0	1	0	0	0	0	0	0	0	0	0	0	0	0	0	1	0	0	0	0	0	0	0	0	0	0	0	0	0
418	0	.	.	1	1	1	1	0	0	0	0	0	0	0	0	0	0	0	0	0	0	0	0	0	0	0	1	1	1	1	1	0	0	0	1
419	1	17.42	19	.	1	1	1	1	1	1	.	1	1	1	1	.	.	1	1	1	.	0	0	1	.	.	.	.	1	0	0	0	1	.	.
420	1	12.3	21.65	.	1	1	1	1	1	0	.	1	.	0	1	1	.	1	.	.	.	.	0	0	.	.	.	.	1	1	1	1	0	.	.
421	0	.	.	1	1	1	1	1	1	1	1	0	0	0	0	1	1	1	1	0	1	0	0	1	1	1	1	1	1	1	1	1	1	1	1
422	0	.	.	1	0	0	0	0	0	0	1	0	.	1	1	0	.	1	.	.	1	.	1	1	1	0	1	1	1	0	1	0	0	1	1
423	1	3.97	37.83	1	1	1	1	1	1	1	1	1	0	0	0	0	0	1	1	1	1	1	0	0	0	0	0	0	0	0	1	.	0	0	0
424	1	4.17	19.2	0	0	0	0	0	1	1	1	1	1	1	1	0	1	0	0	0	0	0	1	1	1	1	1	1	1	1	1	1	0	0	1
425	1	3.28	22.8	1	0	0	0	0	1	0	0	1	.	0	0	0	0	0	.	.	0	.	0	0	0	1	1	1	1	1	1	1	0	0	0
426	0	.	.	.	0	0	0	0	0	0	.	1	.	1	1	0	.	1	.	.	0	.	1	1	.	.	.	.	1	1	1	0	0	0	.
428	1	3.33	31.65	1	1	0	0	0	0	1	1	1	1	0	0	1	0	0	0	0	0	0	1	1	1	1	1	1	1	1	1	.	0	0	0
429	1	11.78	23.58	1	1	1	1	1	0	1	0	0	0	0	0	1	0	0	0	1	1	1	1	1	1	1	0	0	0	0	1	1	0	0	1
430	1	13.1	22.48	1	1	1	.	1	1	1	1	1	1	1	0	1	0	0	0	0	0	0	0	1	1	0	0	0	0	0	0	1	0	0	0
431	0	.	.	1	1	1	1	1	1	1	.	1	.	1	1	0	.	0	.	.	1	.	0	1	0	.	0	1	0	0	0	0	0	0	1
432	1	3.82	30.95	.	1	1	1	1	0	0	.	1	1	1	1	0	.	1	1	1	1	1	0	0	.	.	.	.	1	1	1	0	0	0	.
433	0	.	.	1	1	0	1	1	1	1	1	1	.	1	0	0	.	0	.	.	0	.	0	0	0	1	0	1	0	0	0	1	1	1	0
434	1	15.46	15.95	1	1	1	1	1	0	0	0	0	0	0	0	0	0	0	0	0	0	0	1	1	1	1	1	0	0	0	0	0	0	0	0
435	1	8.68	17.08	1	0	0	0	0	1	0	0	1	.	0	0	1	0	0	.	.	0	.	0	0	0	.	0	.	0	0	0	.	0	0	0
436	0	.	.	.	1	1	0	0	0	0	.	0	.	1	0	0	.	0	.	.	0	.	0	0	.	.	.	.	0	0	0	1	1	1	.
437	0	.	.	.	1	1	1	1	0	0	.	0	.	0	0	0	.	0	.	.	0	.	1	1	.	.	.	.	1	1	1	1	1	1	.
438	0	.	.	0	0	0	0	0	0	1	1	0	0	0	0	.	1	1	0	0	0	0	1	1	1	1	1	1	1	1	0	.	0	0	0
439	0	.	.	.	1	1	1	1	1	0	.	0	.	.	1	1	.	1	.	.	.	.	0	0	.	.	.	.	0	0	1	0	0	0	.
440	0	.	.	0	0	0	0	0	0	0	0	0	0	1	0	1	0	0	0	0	1	1	0	0	0	1	1	1	1	1	0	.	1	1	1
441	0	.	.	.	1	1	0	0	1	1	.	0	.	1	0	1	.	1	.	.	1	.	0	1	.	.	.	.	1	1	1	0	1	1	.
442	0	.	.	0	1	0	0	0	1	0	0	1	.	1	1	0	1	1	.	.	1	.	1	1	1	1	1	1	1	1	1	1	1	1	1
443	1	5.92	21.38	.	0	1	0	1	1	1	.	0	0	0	0	0	.	1	1	1	1	1	1	1	.	.	.	.	1	1	0	1	1	1	.
444	1	8.07	26.82	1	1	1	1	1	1	1	1	1	1	1	1	0	0	0	1	1	1	1	1	0	0	1	1	1	1	1	1	1	0	0	0
446	1	11.27	17.68	.	0	0	0	0	1	0	.	0	0	0	0	1	.	1	1	1	0	0	0	0	.	.	.	.	0	0	1	.	0	0	.
447	1	11.85	36.7	1	1	1	1	1	1	1	1	1	0	0	1	1	1	1	1	1	0	0	1	1	1	0	0	0	0	0	1	.	1	1	1
448	1	16.52	30.17	1	0	0	0	0	0	0	0	0	1	1	1	0	0	0	1	1	1	1	1	1	1	0	0	0	0	0	0	.	0	0	0
449	1	7.05	22.87	1	1	1	1	1	1	1	1	0	1	1	1	0	1	1	1	1	1	1	1	0	0	0	0	0	0	0	.	1	0	0	0
450	1	3.57	26.63	1	1	1	1	0	0	0	0	0	1	1	1	1	1	1	0	0	1	1	1	0	0	0	1	1	1	1	1	1	1	1	1
451	1	2.87	13.21	1	0	0	0	0	0	0	0	1	1	1	1	1	1	1	1	1	1	1	0	0	1	1	1	1	1	1	1	0	0	0	1
452	1	8.63	26.87	0	0	0	0	0	0	0	0	1	1	1	1	0	0	0	0	1	1	1	0	1	1	1	0	0	0	0	0	0	0	0	1
453	1	9.08	14.02	1	1	1	0	0	1	1	1	1	1	1	1	1	1	1	1	1	0	0	0	0	0	0	1	1	1	1	1	0	0	0	1
454	0	.	.	1	1	1	1	1	1	1	1	1	0	0	0	0	0	0	0	1	1	1	1	1	0	0	0	0	0	0	0	0	0	0	0
455	1	5.68	16.48	1	0	0	0	0	0	0	0	0	0	0	0	0	0	0	0	0	0	1	0	1	1	1	1	1	1	1	1	1	0	0	1
456	0	.	.	1	0	1	.	1	1	1	1	1	.	0	0	1	0	0	.	.	1	.	1	1	1	1	1	1	1	1	1	1	1	1	0
457	1	11.98	12.55	.	1	1	1	1	1	1	.	0	1	1	1	1	.	1	1	1	0	0	1	0	.	.	.	.	0	0	1	0	0	0	.
458	0	.	.	0	0	0	0	0	0	1	0	1	1	1	1	0	1	1	1	0	0	0	1	0	0	0	1	1	1	1	1	0	0	0	0
459	0	.	.	1	1	1	1	1	1	0	1	1	.	1	1	0	.	1	.	.	0	.	0	0	0	1	0	1	0	0	0	1	0	0	0
460	1	15.63	22.75	.	0	0	0	0	0	0	.	0	0	0	1	0	.	1	1	1	1	1	1	1	.	.	.	.	1	1	0	0	0	0	.
461	1	18.58	18.72	1	0	0	0	0	1	0	0	0	0	0	1	1	1	1	0	1	1	1	1	1	1	1	1	1	0	1	0	0	0	0	0
462	0	.	.	0	1	1	1	1	1	0	0	1	1	1	0	0	0	0	0	0	0	0	1	1	1	1	1	1	1	1	1	1	1	1	1
463	0	.	.	0	1	1	1	1	1	1	1	0	0	0	0	0	0	0	0	0	0	0	0	1	1	1	1	1	1	1	1	1	1	0	0
464	0	.	.	0	0	0	0	0	1	1	1	1	0	0	0	0	0	1	1	1	1	1	1	0	0	0	1	1	1	1	1	1	1	1	0
465	1	6.02	16.02	0	1	1	0	0	0	0	0	1	1	1	1	0	0	0	0	0	0	0	0	0	1	1	1	1	1	1	1	0	0	0	0
466	1	9.37	16.46	0	0	0	0	0	0	1	1	1	1	1	1	1	1	1	1	0	0	0	1	0	1	1	1	1	1	1	1	0	0	0	0
467	0	.	.	1	1	1	1	1	1	1	1	1	.	0	0	0	.	0	.	.	0	.	0	1	1	1	1	1	1	1	1	0	0	0	0
468	1	8.31	26.7	0	1	1	1	1	0	0	0	1	0	0	0	0	0	0	0	0	0	0	0	0	0	0	0	0	0	0	1	0	1	1	0
469	1	10.62	18.31	.	0	0	0	0	.	0	.	0	.	1	1	1	.	1	1	0	0	0	1	1	.	.	.	.	0	1	1	.	1	1	.
470	1	16.1	11.18	0	0	0	0	0	0	1	1	1	1	1	1	0	0	0	0	0	0	0	0	0	1	1	1	1	1	1	1	0	1	1	1
471	1	22.4	17.43	0	0	0	0	0	1	1	1	1	1	1	1	1	1	1	1	1	1	0	1	1	1	1	1	1	1	1	1	0	0	0	0
472	1	19.38	23.21	1	1	1	0	0	0	0	0	0	0	0	1	0	1	1	1	1	0	0	0	0	1	1	1	1	1	1	1	0	0	0	0
473	0	.	.	0	1	0	.	0	.	0	0	1	0	0	0	0	0	0	0	0	0	0	0	0	0	0	0	1	0	0	.	.	1	1	1
474	0	.	.	0	0	0	1	1	1	1	1	1	1	1	1	0	1	1	1	1	0	0	1	1	1	1	0	0	0	0	1	1	1	1	1
475	1	12.43	14.05	.	0	1	0	0	0	0	.	0	0	0	0	1	.	0	0	0	0	0	0	1	.	.	.	.	1	0	1	0	0	0	.
476	0	.	.	0	0	0	0	0	1	1	1	0	0	0	0	0	1	1	1	1	1	1	0	1	1	1	1	1	1	1	1	1	1	1	1
477	0	.	.	1	1	1	1	1	1	1	1	0	1	1	1	1	1	1	1	1	1	1	0	0	0	0	0	0	0	0	0	1	1	1	1
478	1	12.7	14.92	1	1	1	1	1	1	1	1	0	0	0	0	0	0	0	0	0	0	0	1	1	1	0	1	1	1	1	1	1	0	0	0
479	0	.	.	0	0	0	1	1	0	1	1	1	0	0	1	1	1	1	1	1	1	1	0	1	1	1	1	1	1	1	1	1	1	1	0
480	0	.	.	1	1	1	1	1	1	1	1	1	1	1	1	0	0	0	1	1	1	1	1	1	1	1	1	1	1	1	1	0	1	0	0
481	1	12.27	21.6	0	0	0	0	0	0	0	0	0	1	1	1	0	.	0	0	0	0	0	1	1	1	1	1	1	1	1	1	0	1	1	0
482	0	.	.	0	0	0	1	1	0	1	0	1	.	1	1	1	1	1	.	.	0	.	1	1	1	1	1	1	1	1	1	1	0	0	0
483	0	.	.	0	0	0	.	0	1	1	0	.	.	0	0	0	.	0	.	.	1	.	0	0	0	0	1	1	1	1	1	1	1	1	1
484	1	30.18	13.62	.	1	0	1	1	1	1	.	0	0	0	1	1	.	1	1	1	1	1	0	1	.	.	.	.	0	0	0	0	0	1	.
485	0	.	.	0	0	1	0	1	0	0	1	0	0	1	0	0	0	0	0	0	0	0	1	1	1	1	1	1	1	1	1	1	1	1	1
486	0	.	.	0	1	0	0	0	1	1	1	1	.	1	0	0	0	0	.	.	1	.	1	0	0	0	0	0	0	0	1	1	1	1	1
487	1	29.33	10.9	.	1	1	1	1	0	0	.	0	1	1	1	1	.	1	1	1	1	1	1	1	.	.	.	.	0	0	0	1	1	0	.
488	0	.	.	0	0	0	0	0	0	0	0	1	.	1	1	0	1	1	1	0	1	0	0	0	0	0	1	1	1	1	1	1	1	1	0
489	0	.	.	1	0	0	0	0	1	1	1	1	0	0	0	0	0	0	0	0	0	0	1	0	0	0	0	0	0	0	0	.	1	1	1
490	0	.	.	1	1	1	1	1	1	1	1	1	1	1	0	0	0	0	1	1	0	1	1	1	1	0	0	0	1	0	0	1	1	1	1
491	0	.	.	0	0	0	0	0	0	0	0	0	0	0	0	1	1	1	1	0	0	0	1	1	1	1	1	1	1	1	0	.	1	1	0
492	1	22.88	19.31	0	0	0	1	1	1	1	1	0	1	1	0	0	0	0	0	0	0	0	1	1	1	1	1	1	1	1	1	0	1	1	0
493	0	.	.	0	1	1	1	1	1	1	1	0	0	1	0	0	0	0	0	0	1	1	0	1	0	1	1	1	1	1	.	1	1	1	1
494	1	32.2	12.02	0	0	0	0	0	0	0	0	1	0	0	0	0	0	1	1	1	1	1	1	0	0	0	0	0	0	0	0	1	1	1	1
495	1	24.46	20.35	1	1	1	1	1	1	0	0	1	1	1	1	1	1	1	1	1	1	1	0	1	1	1	1	1	1	1	1	1	1	1	0
496	1	20.07	20.58	.	1	1	0	0	0	0	.	0	1	1	1	1	.	0	0	1	1	1	1	1	.	.	.	.	0	0	0	0	0	1	.
497	0	.	.	0	1	1	1	1	1	1	1	1	.	0	0	1	1	1	1	1	1	1	1	1	1	0	0	1	0	0	0	0	0	0	0
498	0	.	.	0	0	0	0	0	0	1	1	1	.	1	1	1	1	1	.	.	0	.	1	1	0	0	0	.	0	0	0	0	0	0	1
499	1	26.65	9.72	1	1	1	1	1	0	0	0	0	1	1	1	1	0	0	0	0	0	0	1	0	0	0	0	0	0	0	0	0	0	0	1
500	1	18.92	15.23	.	1	1	1	1	0	0	.	1	0	0	0	0	.	1	1	1	1	1	0	1	.	.	.	.	0	0	0	0	0	0	.
501	0	.	.	0	0	0	0	0	.	0	0	1	1	0	0	0	0	0	0	0	0	1	1	1	1	1	1	1	1	.	.	.	1	1	1
503	1	23.12	14.95	1	1	1	0	0	0	0	0	1	1	1	1	1	1	1	1	1	0	0	0	0	0	0	0	0	0	0	1	.	1	1	1
504	0	.	.	.	0	0	1	1	1	1	.	1	.	1	1	0	.	0	.	.	0	.	1	1	.	.	.	.	1	1	0	0	0	0	.
505	1	22.97	20.07	.	0	0	0	0	0	1	.	0	.	0	0	0	.	1	.	.	.	.	1	1	.	.	.	.	1	1	1	1	0	0	.
506	1	23.42	21.37	.	0	0	0	0	1	1	.	1	0	0	1	.	.	1	1	1	.	0	1	1	.	.	.	.	0	0	0	0	1	1	.
507	1	26.6	13.08	1	0	0	0	0	0	1	0	1	1	1	0	1	0	0	0	0	0	0	1	1	1	1	0	0	0	0	1	.	1	1	0
508	1	25.18	14.53	0	0	0	0	0	1	0	0	0	0	0	0	0	0	0	0	0	0	0	0	0	0	.	0	0	0	0	0	0	0	0	0
509	0	.	.	0	0	0	1	1	0	0	1	1	0	1	0	1	1	1	1	1	1	1	1	1	1	1	1	1	1	1	0	0	0	0	0
510	1	33.46	7.73	.	1	1	1	1	1	1	.	0	0	0	0	1	.	0	0	1	1	1	0	0	.	.	.	.	0	0	1	.	0	0	.
512	1	43.55	14.5	1	1	1	1	1	0	0	0	1	1	1	1	0	1	1	1	1	1	1	0	0	0	0	0	0	0	0	0	.	1	1	1
513	0	.	.	1	1	0	1	1	1	1	1	0	1	1	1	1	1	1	1	1	0	0	1	0	0	0	0	1	0	0	0	0	0	0	1
514	1	40.68	15.28	.	1	1	1	1	1	1	.	1	.	0	1	0	.	1	.	.	.	.	0	0	.	.	.	.	0	0	0	0	1	1	.
515	0	.	.	0	1	1	1	1	1	0	1	1	1	1	1	0	1	1	1	1	1	1	0	0	0	0	0	0	0	0	.	.	1	1	1
517	1	46.13	17.53	1	1	1	1	1	1	0	1	1	0	0	1	0	1	1	1	1	1	1	1	1	1	1	0	0	0	0	1	0	1	1	0
518	1	42.8	13.42	1	1	1	1	0	0	0	0	0	0	0	0	1	1	0	0	0	0	0	0	0	1	1	0	0	0	0	0	0	0	0	0
519	0	.	.	1	1	1	1	1	0	0	0	1	1	1	1	1	1	1	1	.	0	.	1	1	0	0	0	0	0	0	0	0	0	0	0
521	1	48.97	11.33	.	0	0	0	0	1	0	.	1	.	0	1	1	.	1	.	.	.	.	0	0	.	.	.	.	1	1	1	0	0	.	.
522	1	43.07	19.4	0	0	0	0	0	0	0	1	0	0	0	1	0	1	1	1	1	1	1	1	1	1	1	1	1	1	1	1	1	0	0	0
523	1	50.31	12.97	.	1	1	0	0	0	0	.	0	1	1	0	0	.	0	0	0	0	1	1	1	.	.	.	.	1	1	1	1	1	1	.
524	1	50.4	9.21	0	0	1	0	0	0	1	1	1	0	0	0	0	0	0	1	1	1	1	1	1	1	1	1	1	1	1	0	0	0	0	0
525	0	.	.	1	0	0	0	0	0	0	0	.	1	0	0	0	.	1	1	1	0	1	1	1	1	1	1	1	1	1	1	1	1	.	1
526	1	43.3	16.03	.	0	1	1	1	1	1	.	1	.	1	1	0	.	1	.	.	.	.	0	0	.	.	.	.	0	0	0	1	1	.	.
527	0	.	.	1	1	1	1	1	1	1	1	1	1	1	1	.	1	1	1	0	0	0	1	1	1	1	1	1	0	1	0	0	0	0	0
528	0	.	.	0	1	1	1	1	1	1	1	0	0	0	1	1	1	1	1	0	0	0	1	1	1	1	1	1	1	1	1	1	1	1	1
529	1	4.78	22.52	0	0	1	1	1	1	0	0	1	0	0	0	0	0	0	0	0	0	0	0	1	1	1	1	1	1	1	0	0	0	0	0
530	0	.	.	0	1	1	1	1	1	1	1	0	1	1	1	0	1	1	1	1	1	1	1	1	1	1	1	1	1	1	0	1	1	1	1
531	0	.	.	0	0	0	0	0	1	1	1	0	1	1	1	0	1	1	1	1	1	1	0	0	0	1	1	1	1	1	1	0	0	0	0
532	1	3.6	20.18	1	1	1	1	1	0	0	0	0	0	0	0	0	0	0	1	1	1	1	1	0	0	0	1	1	1	1	1	.	0	0	0
533	0	.	.	.	0	0	1	1	0	0	0	1	.	1	1	0	.	1	.	.	1	.	1	1	1	.	1	.	1	.	1	1	1	1	.
534	1	4.63	18.28	.	1	1	1	1	1	1	.	1	.	1	1	0	.	0	.	.	.	.	1	1	.	.	.	.	1	1	1	.	0	.	.
535	0	.	.	1	1	1	1	1	1	1	1	0	0	0	0	.	0	0	0	0	0	0	1	1	1	1	0	0	0	0	1	0	0	0	0
536	1	2.18	28.55	0	0	0	0	0	0	0	0	1	0	1	1	1	1	1	1	1	1	1	1	1	1	1	0	0	1	1	0	0	1	1	1
537	1	7.33	21.57	1	0	0	0	0	0	1	0	1	1	1	1	1	0	0	0	0	0	1	0	0	0	1	1	1	1	1	1	0	0	0	0
538	0	.	.	1	1	1	1	1	1	0	0	1	1	0	0	0	0	0	0	0	1	0	1	1	1	0	0	0	1	0	1	1	1	1	0
539	1	15.38	12.21	1	1	1	1	1	1	0	1	1	1	1	1	1	1	1	0	0	0	1	1	1	1	1	1	1	1	1	0	.	1	1	1
540	0	.	.	1	0	0	0	0	1	1	1	1	.	0	0	0	0	0	.	.	0	.	0	0	0	0	1	1	1	1	1	1	1	1	0
541	0	.	.	1	1	1	1	1	0	1	1	1	1	1	1	0	1	1	1	0	1	1	1	1	1	0	0	0	0	0	0	0	0	0	1
542	0	.	.	0	1	1	1	1	1	1	1	0	1	1	1	0	1	0	0	0	1	0	0	0	0	0	0	0	0	0	0	0	0	0	0
543	0	.	.	0	1	0	1	1	1	1	1	1	1	1	1	1	1	0	0	0	0	.	0	0	0	0	0	0	0	0	1	.	0	.	0
544	1	7.72	25	0	0	0	0	0	1	1	1	0	0	0	0	0	0	0	1	1	1	1	1	0	1	1	1	1	1	1	1	0	0	0	0
545	0	.	.	0	1	1	1	1	1	1	1	1	1	0	0	0	0	1	1	1	1	1	1	0	0	0	0	1	0	0	0	1	1	1	1
546	0	.	.	0	0	0	0	0	0	0	0	0	.	0	0	0	0	0	.	.	0	.	.	0	0	0	0	.	0	0	0	.	0	1	0
547	0	.	.	1	1	1	0	0	0	0	0	1	0	0	0	0	0	0	0	0	1	0	1	1	1	1	1	1	1	1	0	0	0	0	0
548	1	12.68	24.43	.	0	0	0	0	1	0	.	0	.	0	0	0	.	1	.	.	.	.	0	1	.	.	.	.	1	1	1	.	1	.	.
549	0	.	.	0	0	0	0	0	1	1	1	0	1	0	0	0	0	0	0	1	1	1	1	1	1	1	1	1	1	1	0	.	0	0	0
550	1	14.33	19.53	0	0	0	0	0	1	0	0	0	0	1	1	0	1	1	1	0	0	0	1	0	0	0	0	0	0	0	0	0	0	0	1
551	1	17.28	33.28	0	0	0	.	0	0	0	0	0	0	0	0	0	0	0	0	0	0	0	0	0	0	0	0	0	0	0	0	0	0	0	1
552	1	28.52	21.38	1	1	1	1	1	1	0	1	1	1	1	1	1	1	1	1	1	0	0	1	1	1	1	1	1	1	1	1	0	0	0	0
554	1	24.18	24.17	.	1	1	1	1	0	1	.	1	.	1	1	1	.	1	.	.	.	.	1	0	.	.	.	.	0	0	0	.	0	.	.
555	1	15.85	15.48	1	0	0	0	0	0	0	0	1	0	0	0	0	0	0	1	1	1	1	1	1	0	0	0	0	0	0	0	1	0	0	0
556	1	29.78	15.9	1	0	0	0	0	0	0	0	0	0	0	0	0	0	0	0	0	1	1	0	0	0	1	1	1	1	1	1	.	1	1	1
557	1	18.6	16.57	.	1	1	1	1	0	0	.	1	1	1	1	0	.	1	1	1	1	1	0	0	.	.	.	.	1	1	0	0	1	1	.
558	1	21.27	23.52	1	1	1	1	1	1	1	1	0	0	0	0	0	0	0	0	0	1	1	1	1	1	1	1	1	1	1	0	0	1	1	1
559	0	.	.	1	1	0	0	0	0	0	0	0	0	1	1	.	1	1	1	1	1	1	0	0	0	1	1	1	1	0	1	.	1	1	0
560	0	.	.	1	1	1	0	0	1	1	1	1	1	1	1	.	0	0	1	1	0	0	1	1	1	1	1	1	1	1	1	0	1	1	1
561	1	27.21	15.55	1	1	0	0	0	0	0	0	1	1	1	1	0	0	0	1	1	0	1	0	0	0	0	0	0	0	0	.	.	1	1	1
562	1	21.48	22.58	.	0	0	0	0	0	0	.	0	.	1	0	0	.	0	.	.	.	.	0	0	.	.	.	.	0	0	0	1	0	.	.
563	0	.	.	1	0	0	0	0	0	0	0	1	0	0	0	0	0	0	0	1	1	1	1	0	0	0	0	0	0	0	0	0	1	1	1
564	1	19.72	22.46	0	0	0	0	0	0	0	0	1	1	0	0	0	0	0	1	1	1	1	1	0	0	0	0	0	0	0	0	0	0	0	0
565	1	22.02	19.42	.	1	1	1	1	1	1	.	1	0	0	0	1	.	0	1	1	1	1	0	0	.	.	.	.	1	1	1	1	1	1	.
566	0	.	.	1	1	1	1	1	1	1	1	0	0	0	0	0	0	0	0	0	1	1	1	1	1	1	1	1	1	1	1	1	0	0	0
567	1	22.82	8.93	1	1	1	1	1	1	0	1	1	1	1	1	0	0	0	0	0	0	0	1	1	1	1	0	0	0	0	1	0	0	0	0
568	1	31.07	10.65	0	0	0	0	0	1	1	1	0	1	1	1	1	1	0	0	0	0	0	0	0	0	0	0	0	0	0	0	1	1	1	1
569	0	.	.	0	1	1	0	0	0	0	0	0	1	1	1	1	1	1	0	0	0	0	1	1	1	0	0	0	0	0	0	0	0	0	0
570	1	24.75	21.12	.	0	0	0	0	0	0	.	0	.	0	0	0	.	0	.	.	.	.	0	0	.	.	.	.	0	0	1	.	1	.	.
571	1	19.83	21.98	1	1	1	1	1	0	1	0	1	1	1	1	1	1	1	0	1	1	1	0	1	1	1	0	0	0	0	0	0	0	0	0
572	1	31.45	9.4	0	0	0	0	0	0	0	0	0	0	0	0	0	1	0	0	0	0	0	1	1	1	1	1	1	1	1	0	0	0	0	0
573	0	.	.	.	1	1	1	1	.	0	.	0	.	1	0	0	.	0	.	.	.	.	1	0	.	.	.	.	1	1	1	0	0	1	.
574	1	24.21	16.37	1	1	1	1	1	0	1	1	1	1	1	0	0	0	0	0	0	0	0	0	0	1	1	1	1	1	1	0	0	0	0	1
575	1	33.37	19.42	1	1	1	1	1	1	1	0	1	0	0	1	1	1	0	0	1	1	1	0	0	0	0	0	0	0	0	1	1	0	0	1
576	0	.	.	1	1	1	1	1	0	0	0	0	0	0	0	0	0	0	0	0	0	0	0	0	0	0	1	1	1	1	0	1	1	1	0
577	1	24.6	16.08	.	0	1	1	1	1	.	.	.	.	.	0	.	.	0	.	.	1	.	0	0	.	.	.	.	0	0	0	.	1	.	.
578	1	20.97	18.95	.	1	1	0	0	0	0	.	0	.	1	0	0	.	0	.	.	.	.	0	1	.	.	.	.	1	1	1	0	0	0	.
579	1	11.2	23.05	1	1	1	1	1	0	1	1	1	0	0	0	0	0	0	0	0	0	0	1	1	1	1	1	1	1	1	1	0	0	0	0
580	1	6.21	13.7	0	0	0	0	0	0	0	0	1	1	1	1	1	1	1	1	1	1	1	0	0	0	0	0	0	0	0	0	1	0	0	0
581	0	.	.	1	1	1	0	0	0	0	0	0	0	1	1	0	1	1	1	1	1	1	1	1	1	1	1	1	1	1	1	.	1	1	1
582	1	2.48	23	1	1	1	1	1	.	1	1	1	1	1	1	1	1	1	1	1	1	1	1	1	1	1	1	1	1	1	1	0	1	0	0
583	1	1.98	19.21	0	0	0	0	0	0	1	1	1	1	1	1	.	0	0	0	0	1	1	0	0	0	0	0	0	0	0	0	1	1	1	0
584	1	10.85	9.48	1	1	1	1	1	1	1	1	0	0	0	1	1	1	1	1	1	0	0	0	0	0	0	0	0	0	0	0	0	0	1	1
585	1	11.58	15.43	0	0	0	0	0	0	0	0	0	0	1	1	0	0	0	0	0	1	1	0	0	0	1	1	1	1	1	1	0	0	0	0
586	1	13.17	19.4	1	1	1	1	1	1	1	1	1	0	0	1	0	1	1	1	1	1	1	1	1	1	1	1	1	1	1	0	0	1	1	1
587	1	5.4	22.25	.	1	1	1	1	1	0	.	1	.	0	0	0	.	1	.	.	.	.	0	1	.	.	.	.	0	0	0	1	1	.	.
588	1	7.05	20.12	0	1	1	1	1	0	1	0	1	1	1	1	0	0	0	0	0	0	0	0	0	0	0	0	0	0	0	1	0	1	1	1
589	0	.	.	0	0	0	0	0	.	1	1	1	0	0	0	0	0	0	.	1	1	0	0	1	1	1	1	1	1	.	.	.	1	1	1
590	0	.	.	0	1	1	1	1	1	1	1	1	.	1	1	1	1	1	.	.	0	.	1	1	1	0	0	0	0	.	1	1	1	1	1
591	1	7.72	16.37	0	0	0	1	1	1	1	1	0	0	0	0	0	0	1	1	1	1	1	1	1	1	1	0	0	0	0	0	1	0	0	0
592	0	.	.	.	0	0	0	0	0	1	.	1	.	0	1	1	.	0	.	.	.	.	0	0	.	.	.	.	0	0	0	1	1	1	.
593	1	6.55	.	1	0	0	0	0	0	1	0	1	1	1	1	1	1	1	1	1	1	1	0	1	1	1	0	0	0	0	0	.	1	1	1
594	0	.	.	0	0	0	1	1	1	1	1	1	1	1	1	1	1	1	0	0	0	1	1	1	1	0	0	.	0	0	1	1	1	.	1
595	0	.	.	0	0	0	0	0	0	0	0	1	1	1	1	0	1	1	1	1	1	1	1	1	1	1	1	1	1	1	1	1	1	1	0
596	0	.	.	0	0	0	0	0	.	1	1	1	1	1	1	1	1	1	1	1	0	1	0	1	1	0	0	0	0	0	.	1	1	1	0
597	0	.	.	0	0	0	0	0	0	0	0	0	0	0	0	0	0	0	0	0	1	0	0	1	1	1	1	0	0	0	0	1	1	1	1
598	1	23.28	.	0	0	0	0	0	1	1	1	1	1	1	1	1	1	1	1	1	1	1	0	0	0	0	0	0	0	0	0	0	0	0	1
599	0	.	.	1	1	1	1	1	1	1	1	1	.	1	1	0	0	1	.	.	0	.	0	1	1	1	1	1	1	.	1	1	1	.	1
600	0	.	.	1	0	1	1	0	0	1	1	1	1	1	1	1	1	1	1	1	1	1	1	1	1	1	1	1	1	1	1	0	0	0	1
601	0	.	.	0	0	0	1	1	1	1	1	1	.	1	1	1	1	1	.	.	0	.	1	1	1	1	1	1	1	1	1	1	1	1	1
602	0	.	.	1	1	1	1	1	1	1	1	1	1	1	1	1	1	1	0	0	1	0	1	0	0	0	0	1	0	0	0	0	1	1	1
603	0	.	.	0	0	0	0	0	0	0	0	1	.	1	1	1	1	1	.	.	0	.	1	1	1	1	1	1	1	1	1	0	0	0	0
604	1	10.3	.	1	1	1	1	1	1	0	0	1	1	0	0	0	0	0	0	1	1	1	1	0	0	0	0	0	0	0	0	1	1	1	1
605	0	.	.	1	1	1	1	1	1	1	1	0	.	1	1	0	1	1	.	.	1	.	0	1	1	1	1	1	1	1	1	1	1	1	1
606	1	7.02	.	1	1	1	1	1	0	0	0	1	1	1	1	1	1	1	1	1	1	1	1	0	0	0	0	0	0	0	1	1	1	1	0
607	1	16.15	.	0	0	0	0	0	0	.	0	0	0	0	0	0	0	0	0	0	0	0	0	0	0	0	0	0	0	0	0	1	1	1	1
608	0	.	.	1	1	1	1	0	0	0	0	1	.	1	0	0	0	0	.	.	0	.	1	1	1	1	0	1	0	0	1	1	1	1	1
609	0	.	.	.	1	1	1	1	1	1	.	1	.	1	1	0	.	1	.	.	.	.	0	0	.	.	.	.	0	0	1	1	1	1	.
610	0	.	.	.	1	1	1	1	1	1	.	1	.	1	1	0	.	0	.	.	.	.	1	0	.	.	.	.	1	1	1	1	1	1	.
611	0	.	.	.	1	1	1	1	1	1	.	0	.	1	1	1	.	1	.	.	0	.	0	0	.	.	.	.	1	1	1	1	1	1	.
612	0	.	.	1	1	1	1	1	0	1	1	1	.	1	1	1	1	1	1	1	1	1	1	1	1	1	1	1	1	1	1	.	1	1	1
613	0	.	.	1	0	0	0	0	0	1	1	0	.	0	1	1	1	1	.	.	1	.	0	1	1	1	0	1	1	1	1	1	1	1	1
614	1	12.48	.	1	1	1	0	0	1	0	0	1	0	0	0	0	0	0	0	0	1	1	1	1	1	1	1	1	1	1	1	1	1	1	1
615	0	.	.	0	0	0	0	0	1	1	1	1	.	0	0	0	0	0	0	0	0	0	0	1	1	1	1	1	1	1	1	0	0	0	0
616	1	19.57	.	.	0	1	0	0	1	1	.	1	1	1	1	1	.	1	1	1	1	1	1	1	.	.	.	.	1	1	1	1	1	1	.
617	0	.	.	0	1	1	1	1	0	0	0	1	.	1	0	0	.	0	.	.	1	.	0	0	0	0	0	1	0	0	1	0	0	0	0
618	1	23.83	.	0	0	0	0	0	0	1	1	1	1	1	1	0	.	0	0	0	0	0	0	1	1	1	0	0	0	0	1	0	0	0	0
619	0	.	.	0	1	1	1	1	1	1	1	1	1	1	1	1	1	1	1	1	0	1	0	0	1	1	0	.	0	0	1	.	0	0	0
620	1	24.28	.	0	0	0	1	1	1	1	1	0	0	0	1	0	1	1	1	1	1	1	1	0	0	0	0	0	0	0	1	1	0	0	0
621	1	.	.	1	0	1	1	1	1	1	0	.	1	1	1	0	1	1	1	0	0	0	1	1	1	1	0	0	0	1	0	0	0	0	0
622	1	19.1	.	0	0	0	1	1	1	0	1	1	1	1	1	1	0	0	0	0	0	0	0	0	0	0	0	0	0	0	1	0	0	0	1
623	0	.	.	1	.	0	1	1	1	0	1	1	1	1	1	1	1	1	1	1	1	1	1	1	1	1	0	1	0	0	0	1	1	.	1
624	1	14.08	.	1	1	1	1	1	0	1	1	1	1	1	1	0	1	1	1	0	0	1	0	0	1	0	0	1	0	0	1	1	1	.	1
625	1	22.78	.	0	1	1	1	1	0	0	0	0	0	0	0	0	1	1	1	1	1	1	0	0	0	0	0	0	0	0	0	1	0	0	0
626	0	.	.	1	1	1	1	1	1	1	0	1	1	0	1	0	1	1	1	1	1	0	1	1	1	1	1	1	1	1	1	1	1	1	1
627	1	8.52	.	1	1	1	0	0	1	0	1	1	1	1	1	0	1	1	1	1	1	1	1	1	1	1	1	1	1	1	1	1	1	0	1
628	0	.	.	.	1	1	1	1	1	1	0	1	.	0	0	0	0	0	.	.	0	.	1	1	1	.	1	.	1	1	1	1	1	1	1
629	0	.	.	1	0	0	0	0	1	1	1	1	0	1	1	1	1	1	0	0	0	0	1	0	0	0	0	1	0	0	1	1	1	1	1
630	1	9.6	.	0	0	0	0	0	1	0	0	1	0	0	1	0	1	1	1	0	0	0	1	1	0	0	0	0	0	0	0	1	1	1	1
631	0	.	.	0	0	0	0	0	0	0	0	0	1	1	1	0	1	1	0	0	0	0	1	1	1	1	1	1	1	1	1	1	1	1	1
632	0	.	.	1	1	1	1	1	0	0	0	1	1	1	1	1	1	1	1	1	1	1	1	1	1	1	1	1	1	1	1	1	1	1	1
633	1	39.78	33.53	1	1	1	0	0	0	1	0	1	0	0	0	0	1	1	1	1	1	1	0	0	1	1	1	1	1	1	1	.	1	1	1
634	1	25.5	26.08	1	1	1	1	1	1	1	1	1	1	0	1	1	1	1	1	1	1	1	0	0	0	0	0	0	0	0	0	0	0	0	0
635	1	22.46	23.55	0	0	1	0	0	1	1	1	0	0	1	1	1	1	1	0	0	0	0	1	1	0	0	0	0	0	0	0	1	1	1	0
636	1	19.13	25.35	1	1	1	1	1	1	0	1	1	1	0	0	.	1	1	1	1	1	1	1	1	0	0	0	0	1	1	1	1	1	1	1
637	1	53.43	42	0	0	0	0	0	0	0	0	1	1	1	1	1	1	1	1	1	1	1	0	1	1	1	0	0	0	0	0	0	1	1	1
638	1	23.25	27.18	0	0	0	0	0	0	0	0	1	1	0	0	0	1	0	0	0	0	0	1	1	1	1	1	1	1	1	1	.	1	1	1
639	0	.	.	1	1	1	1	1	1	0	0	.	0	0	0	0	1	1	1	0	0	0	0	0	1	1	1	1	1	1	1	1	1	.	1
640	1	23.67	23.57	1	1	1	1	1	0	0	0	1	1	0	0	0	.	0	0	0	0	0	1	1	1	1	1	.	0	0	1	0	0	0	0
641	0	.	.	0	0	0	0	0	1	1	1	0	1	1	1	1	1	1	1	1	0	1	0	0	0	1	1	1	1	1	1	0	0	0	0
642	1	27.62	26.23	0	0	0	0	0	1	0	0	1	1	1	1	1	1	1	1	1	1	1	1	1	1	1	0	0	0	0	0	0	0	0	1
644	0	.	.	1	1	1	0	0	1	1	1	1	1	1	0	0	0	1	1	1	1	1	1	1	1	1	1	1	1	1	0	1	1	1	0
645	1	27.85	20.6	0	0	0	0	0	1	0	1	0	0	1	1	1	1	1	1	0	0	0	1	1	1	1	1	1	1	1	0	1	0	0	0
646	0	.	.	0	0	0	1	1	1	1	1	1	1	1	1	0	1	0	0	0	0	1	0	0	0	0	1	1	1	1	1	0	0	0	0
647	1	41.13	30.75	1	1	1	1	1	1	1	1	1	1	1	1	1	1	1	0	0	0	0	0	0	0	0	1	1	1	1	0	0	1	1	0
648	1	41.52	33.35	0	1	1	1	1	1	1	1	1	1	1	1	1	1	1	1	0	0	0	0	0	0	0	0	0	1	1	1	1	1	1	1
649	1	27.1	27.52	1	0	0	0	0	0	0	0	0	0	0	0	0	0	0	0	0	0	1	1	1	1	1	1	1	1	1	1	.	0	0	0
650	1	37.05	25.5	1	1	1	1	1	0	0	0	1	0	0	0	0	0	0	0	0	0	0	0	1	1	1	1	1	1	1	0	1	1	0	0
651	0	.	.	1	1	1	1	1	1	1	1	0	0	1	1	1	1	1	1	1	0	0	1	1	1	1	1	1	1	1	0	0	0	0	1
652	0	.	.	0	1	0	0	0	0	1	1	1	1	1	1	1	1	1	1	1	1	0	1	1	1	1	1	1	1	1	0	0	0	0	0
653	1	42.28	21.65	0	0	0	0	0	0	0	0	1	1	1	0	0	0	0	0	0	0	0	1	1	1	1	0	0	0	0	0	1	0	0	1
654	1	29.62	25.05	0	0	0	0	0	0	0	0	1	1	1	1	0	1	0	0	0	0	0	0	0	1	1	1	1	1	1	1	1	0	0	0
655	1	46.35	18.63	0	1	1	1	1	1	1	1	0	0	0	0	0	0	0	1	1	1	1	0	0	0	0	0	0	0	0	0	1	1	1	1
656	0	.	.	1	1	1	1	1	1	0	1	1	1	1	1	1	1	1	1	1	0	1	1	1	1	1	1	1	1	1	0	1	1	0	1
657	0	.	.	.	0	0	1	1	1	1	.	0	.	0	1	1	.	1	.	.	1	.	1	0	.	.	.	.	1	1	0	0	0	0	.
658	0	.	.	.	0	0	0	0	0	0	.	1	.	1	1	0	.	1	.	.	1	.	0	1	.	.	.	.	1	1	1	1	1	1	.
659	0	.	.	0	0	0	0	0	1	0	0	1	0	0	1	1	1	1	0	0	0	.	0	0	0	0	0	0	0	0	.	.	0	0	0
660	1	38.57	17.65	0	1	1	1	1	1	1	1	0	0	0	0	1	1	1	1	1	1	1	1	0	0	1	1	1	1	1	1	0	0	0	0
661	1	51.82	19.97	1	0	0	1	1	1	0	1	1	1	1	1	0	0	0	0	0	0	0	0	1	1	1	1	1	1	1	1	.	1	1	0
662	0	.	.	.	0	0	0	0	0	0	.	0	.	0	0	0	.	0	.	.	.	.	1	1	.	.	.	.	0	.	1	0	0	0	.
663	0	.	.	1	1	1	1	1	0	1	1	0	.	0	0	0	0	0	0	0	1	1	0	0	0	0	0	0	0	0	0	0	0	0	0
664	0	.	.	1	1	0	0	0	0	0	0	1	0	1	0	1	0	0	0	0	1	0	0	0	0	0	0	0	0	0	0	0	0	1	0
665	0	.	.	0	1	0	0	0	1	1	1	0	0	0	0	1	1	1	1	1	1	0	1	1	1	1	1	1	1	1	0	0	0	0	0
667	0	.	.	0	1	1	1	1	1	1	1	1	1	1	0	1	0	0	0	0	1	.	1	1	1	1	1	1	1	1	1	1	1	1	1
668	0	.	.	1	1	1	1	1	1	1	1	1	.	1	1	1	1	1	1	0	0	0	0	0	0	0	0	1	0	0	1	1	1	1	1
669	0	.	.	1	1	1	0	0	0	0	0	0	.	1	1	1	1	1	.	.	0	.	1	1	1	1	1	1	1	1	1	1	1	1	1
670	1	33.52	24.08	0	0	0	0	0	1	1	1	1	1	1	0	0	0	0	0	0	0	0	1	1	1	1	1	1	1	1	1	.	0	0	0
671	0	.	.	.	1	1	1	1	1	1	.	1	.	1	1	.	.	0	.	.	0	.	1	1	.	.	.	.	0	0	0	0	0	0	.
672	1	46.83	15.58	0	0	0	0	0	1	0	0	0	0	0	0	0	0	0	1	1	1	1	0	0	0	1	1	1	1	1	1	1	0	0	0
673	1	38.63	17.43	1	1	0	1	1	1	1	1	1	1	1	0	0	0	1	0	0	0	0	1	1	1	1	1	1	1	1	1	1	1	1	1
674	1	39.31	29.43	0	0	.	0	0	0	1	1	1	1	1	1	0	1	1	1	1	1	1	1	1	1	1	0	0	0	0	0	.	0	0	0
675	0	.	.	1	1	1	1	1	1	1	1	1	1	1	1	1	1	1	1	1	0	1	1	1	1	1	1	1	1	1	1	0	0	0	0
676	1	56.07	21.6	1	1	1	0	1	0	1	1	0	0	1	1	.	1	1	0	0	0	0	0	0	0	0	0	0	0	0	0	1	1	1	1
677	0	.	.	1	0	0	0	0	1	1	1	1	.	1	1	0	1	1	.	.	0	.	1	1	0	0	1	1	1	1	0	1	1	1	1
678	0	.	.	.	1	1	1	1	1	1	.	1	.	1	1	0	.	1	.	.	0	.	1	1	.	.	.	.	0	0	0	0	0	0	.
679	1	42.43	17.52	0	0	0	0	0	0	0	0	1	1	1	1	1	1	1	1	1	1	0	1	0	0	0	0	0	0	0	1	1	0	0	0
680	1	56.17	30.52	1	1	1	1	0	0	0	1	1	1	1	1	1	1	1	1	1	1	1	0	0	0	0	0	0	0	1	0	0	0	0	0
681	0	.	.	1	1	1	1	0	0	0	0	.	.	0	0	0	0	0	.	.	1	.	0	1	1	1	1	1	1	1	1	1	1	1	1
682	1	40.78	25.62	0	0	0	0	0	0	0	0	1	1	1	0	0	0	0	1	1	1	1	1	1	0	0	0	0	0	0	0	1	1	1	1
683	1	47.21	25.2	1	1	1	1	1	1	1	1	0	0	0	1	.	1	1	1	1	1	0	0	0	0	.	0	0	0	0	0	0	0	0	0
684	0	.	.	1	1	1	0	0	0	1	0	1	.	1	1	0	1	1	1	1	0	1	1	1	1	1	0	1	0	0	.	.	1	.	0
685	0	.	.	1	1	1	1	1	0	0	0	1	1	1	0	1	0	0	0	0	0	1	1	1	1	1	1	1	1	1	.	1	1	1	1
686	1	35.88	24.93	0	0	0	0	0	0	0	0	1	1	1	1	1	1	1	1	1	1	1	0	0	0	0	0	0	0	0	1	1	0	0	0
687	0	.	.	1	0	0	1	1	1	1	1	1	.	0	0	0	0	0	.	.	0	.	1	1	1	1	1	1	1	1	1	1	1	1	1
688	1	23.97	25.82	0	0	0	1	1	1	1	1	1	1	1	1	1	1	1	1	1	0	0	1	1	0	0	0	0	0	0	1	1	0	0	0
689	1	34.83	14.33	.	0	0	0	0	0	0	.	0	.	0	1	0	.	0	.	.	.	.	1	1	.	.	.	.	1	1	1	0	0	0	.
690	1	22.45	26.37	1	1	1	0	0	0	0	0	0	0	1	1	1	1	1	0	0	0	0	1	1	1	1	0	0	0	0	0	0	0	0	0
691	1	25.27	22.62	1	1	1	1	1	1	1	0	1	0	0	0	0	0	1	1	1	0	0	0	1	1	1	1	1	1	1	0	0	0	0	1
692	1	27.05	19.63	.	1	1	0	0	0	0	.	1	1	1	0	.	.	0	0	0	.	0	1	1	.	.	.	.	0	0	0	0	0	0	.
693	0	.	.	1	1	1	1	1	1	1	1	1	.	0	1	1	0	0	0	0	0	0	1	1	0	0	0	0	0	0	0	1	1	1	1
694	1	26.55	21.17	.	1	1	0	0	0	0	.	1	1	1	1	0	.	0	0	0	0	0	0	1	.	.	.	.	1	1	1	0	0	0	.
695	1	41.43	21.62	1	1	1	1	1	1	1	1	1	0	1	1	0	1	1	1	1	1	1	1	1	1	1	1	1	1	1	1	1	0	0	0
696	1	32.18	18.5	1	1	1	0	0	.	1	0	0	0	0	0	0	0	0	0	0	1	1	0	1	1	1	1	1	1	1	1	.	0	0	0
697	1	34.13	15.75	0	0	0	1	1	1	1	1	0	0	0	1	0	1	1	0	0	1	1	1	0	0	0	0	0	0	0	0	0	0	0	0
698	1	34.6	16.43	1	1	1	1	0	0	0	0	1	1	1	1	0	0	0	1	1	0	0	1	0	0	0	0	0	0	0	0	0	0	0	1
699	0	.	.	0	1	1	1	1	1	1	1	1	.	1	1	1	1	1	.	.	1	.	1	1	0	0	0	0	0	0	0	1	0	0	0
700	1	27.27	27.3	1	0	0	0	0	0	0	0	0	0	0	0	0	0	0	1	1	1	1	1	1	1	1	1	1	1	1	1	1	1	1	1
701	1	29.62	17.25	0	0	0	0	0	0	0	0	1	1	1	1	0	0	0	0	0	1	1	1	1	1	1	1	1	1	1	0	1	0	0	0
702	1	28.02	18.9	0	1	1	1	1	0	1	0	0	1	1	1	1	1	1	1	1	1	1	1	1	1	0	0	0	0	0	0	1	1	1	1
703	1	43.3	22.55	1	1	0	0	0	0	0	0	1	1	1	1	0	1	1	1	1	0	0	1	1	1	0	0	0	0	0	1	1	0	0	0
704	0	.	.	1	1	1	1	1	1	0	1	1	.	0	0	0	1	0	.	.	0	.	0	1	0	.	0	1	1	1	0	1	0	0	0
705	0	.	.	0	0	0	0	0	1	1	1	1	.	1	1	0	1	1	1	0	0	0	0	0	1	1	1	1	1	0	.	.	1	1	1
706	0	.	.	0	1	1	1	1	1	1	1	1	1	1	1	0	0	0	0	1	0	1	1	0	0	0	0	0	0	0	0	0	0	0	1
707	0	.	.	1	1	1	0	0	0	0	0	1	0	0	1	0	0	0	0	0	0	0	1	1	1	0	0	0	0	0	0	.	0	0	0
708	1	9.8	29.08	1	1	1	0	0	1	1	1	0	0	1	1	1	1	1	1	1	1	1	0	0	0	0	0	0	0	0	1	0	1	1	1
709	0	.	.	1	1	1	1	1	1	1	1	1	1	1	1	1	1	1	1	1	0	0	0	1	1	1	1	1	1	1	0	0	0	0	0
710	0	.	.	1	1	0	0	0	1	0	1	1	.	1	1	1	.	1	.	.	1	.	0	0	0	0	0	1	0	0	0	0	0	0	0
711	1	13.95	18.63	0	0	0	0	0	0	1	1	1	1	1	1	0	0	0	0	0	0	1	1	1	1	0	0	0	0	0	0	0	0	0	1
712	0	.	.	0	0	0	0	1	1	1	1	1	.	0	0	0	0	0	.	.	0	.	1	1	1	1	1	1	0	0	0	0	0	0	1
713	0	.	.	0	0	0	0	0	1	1	1	1	1	0	0	0	.	0	1	1	1	0	1	1	0	0	0	1	1	1	0	.	1	0	0
714	0	.	.	1	1	1	1	1	1	1	1	.	.	0	0	0	0	0	.	.	1	.	1	1	1	1	1	1	1	1	1	1	1	1	0
715	0	.	.	1	1	1	1	1	1	1	1	0	0	0	0	0	0	0	0	0	0	1	1	1	1	0	0	0	0	0	0	0	0	0	0
716	0	.	.	0	1	1	0	0	1	0	0	1	0	1	0	1	0	0	0	0	0	1	0	0	0	0	0	1	1	1	1	1	1	0	1
717	0	.	.	.	0	0	1	1	1	1	1	1	.	0	0	0	1	1	.	.	1	.	1	1	1	0	0	1	0	0	0	1	1	1	1
719	1	10.13	19.6	0	0	0	.	0	0	1	1	1	1	1	1	1	1	1	0	0	0	0	0	0	1	1	1	0	0	0	1	1	1	1	1
720	1	17.23	21.31	1	1	1	1	1	0	0	0	1	1	1	0	0	0	0	0	0	0	0	0	0	1	1	1	1	1	1	0	0	0	0	0
721	0	.	.	0	0	0	0	0	1	1	1	1	1	1	1	0	1	1	1	1	0	1	1	1	1	1	1	1	1	1	0	.	0	0	0
722	0	.	.	1	1	0	1	1	0	0	0	0	.	1	1	0	1	1	.	.	1	.	0	0	1	0	0	1	0	0	0	0	0	0	0
723	1	3.31	28.08	0	0	0	0	0	0	0	0	0	0	0	0	1	1	1	1	1	1	1	1	1	1	1	1	1	1	1	1	1	1	1	1
724	0	.	.	1	1	0	1	1	1	1	1	1	.	1	1	.	1	1	.	.	1	.	1	1	1	1	1	1	1	1	1	.	1	0	0
725	0	.	.	0	0	0	0	0	0	0	0	0	.	0	1	1	.	1	.	.	0	.	1	1	1	1	1	1	1	0	.	1	1	0	1
726	0	.	.	0	0	0	1	1	1	1	1	1	1	1	1	0	1	1	1	1	0	0	0	1	1	0	0	0	0	0	0	.	0	0	1
728	0	.	.	1	1	1	1	1	1	0	1	0	.	0	0	1	1	1	.	.	1	.	1	1	1	0	0	1	1	1	1	0	1	1	0
730	1	5.4	32.33	0	0	0	0	0	0	1	1	1	1	1	1	0	1	1	1	1	1	1	0	0	0	1	1	1	1	1	1	1	1	0	0
731	1	14.68	22.15	.	1	1	1	1	1	1	.	1	1	1	1	.	.	1	1	1	0	0	1	0	.	.	.	.	1	0	1	0	0	0	.
732	1	16.43	25.1	.	0	0	0	0	0	0	.	0	.	0	0	0	.	0	.	.	.	.	1	1	.	.	.	.	1	1	1	.	1	.	.
733	0	.	.	.	1	1	1	1	1	1	.	1	.	1	1	1	.	1	.	.	.	.	1	1	.	.	.	.	1	1	1	.	1	1	.
734	0	.	.	0	1	1	1	1	1	1	1	1	0	1	1	0	1	1	1	1	1	1	1	1	1	1	1	1	1	1	0	.	1	1	0
736	0	.	.	0	0	0	1	1	1	1	1	0	.	1	1	1	1	0	0	0	0	0	1	1	1	1	1	1	1	1	1	1	1	1	0
737	0	.	.	1	1	1	1	1	0	0	0	1	.	1	0	0	0	0	.	.	0	.	1	1	0	0	0	1	0	.	0	1	1	1	1
738	1	27.77	28.65	1	1	1	0	0	0	0	0	1	1	1	1	1	1	1	1	0	0	0	1	0	0	0	0	0	0	0	1	0	1	1	1
739	1	26.4	25.12	0	0	0	0	0	0	0	0	1	1	1	0	1	0	0	0	0	1	1	1	1	0	0	0	0	0	0	0	1	1	1	0
740	0	.	.	1	1	1	1	0	0	0	0	1	1	1	0	0	0	0	1	1	0	1	0	0	0	1	1	1	1	1	0	1	1	1	1
741	0	.	.	1	1	1	1	1	1	0	1	0	.	1	1	1	.	1	.	.	0	.	0	0	1	1	0	.	0	0	0	1	1	1	0
742	0	.	.	1	1	1	1	1	1	1	0	1	1	0	0	0	0	1	1	1	0	0	0	0	0	0	0	1	1	1	1	0	1	1	1
743	0	.	.	1	0	0	1	0	0	0	0	0	0	0	0	0	0	0	0	0	0	0	1	1	1	1	1	1	1	1	1	.	1	1	1
744	0	.	.	1	1	1	1	1	0	0	0	1	.	1	1	0	1	1	.	.	1	.	0	0	0	1	0	0	0	0	0	.	0	0	1
745	0	.	.	0	0	0	0	1	1	1	0	1	1	1	1	1	1	1	0	0	0	0	1	1	1	1	1	1	1	1	1	1	1	1	1
746	0	.	.	1	1	1	1	1	1	1	1	1	1	1	0	0	0	0	0	0	0	1	1	1	0	0	0	1	0	1	.	0	0	1	0
747	0	.	.	1	1	1	1	1	1	1	1	0	1	1	1	1	1	1	1	1	1	1	1	1	1	1	1	1	1	1	1	1	1	1	1
748	1	30.38	32.12	0	0	0	0	0	0	1	1	1	0	0	0	0	0	1	1	1	1	1	1	0	0	0	0	0	1	1	1	1	1	1	1
749	1	25.92	12.98	1	0	0	0	0	0	1	0	1	1	1	0	0	0	0	0	0	0	0	1	1	1	1	1	1	1	1	0	1	0	0	0
750	0	.	.	1	1	1	1	1	0	0	0	1	1	0	0	0	0	0	0	1	0	1	0	0	0	0	0	0	0	0	0	1	1	1	1
751	1	20.08	19.33	1	1	1	1	1	0	0	0	0	0	0	0	0	0	0	0	0	0	1	1	1	1	1	1	1	1	1	1	0	0	0	1
752	1	30.25	27.7	1	0	0	0	0	1	1	1	1	1	1	1	1	1	1	1	1	1	1	0	0	0	0	0	0	0	0	0	0	1	1	0
753	1	13.48	27.63	1	1	1	1	0	0	0	0	0	0	0	0	1	1	1	1	0	0	0	1	1	1	1	1	1	1	1	1	0	0	0	0
754	1	19.28	22.37	1	1	1	1	1	1	1	1	0	1	1	0	0	0	0	0	0	0	0	0	0	0	0	1	1	1	1	1	1	0	0	0
755	0	.	.	1	0	1	1	1	1	0	1	0	.	0	0	0	.	0	.	.	1	.	1	1	0	1	1	1	1	1	1	1	1	1	1
756	0	.	.	.	1	1	1	1	1	1	.	0	.	0	0	0	.	0	.	.	.	.	0	0	.	.	.	.	1	1	1	0	0	0	.
757	0	.	.	0	1	1	1	1	1	1	1	1	1	1	1	0	0	0	0	0	0	0	1	1	1	1	1	1	1	1	1	.	1	1	1
758	0	.	.	1	1	1	1	1	1	1	1	0	1	1	1	1	1	1	1	1	1	1	0	0	1	1	1	1	1	1	1	1	0	1	0
759	0	.	.	1	1	1	1	1	1	0	0	0	.	0	0	.	0	0	0	0	1	0	0	1	1	1	1	1	1	1	1	1	0	0	0
760	1	36.3	15.53	0	0	0	0	0	0	0	0	1	1	1	1	1	1	0	0	0	0	0	1	1	1	1	1	1	1	1	1	.	1	1	1
761	1	17.63	24.03	0	0	0	1	1	1	1	1	1	1	1	0	0	0	0	0	0	0	0	0	1	1	1	1	1	1	1	1	1	1	1	1
762	0	.	.	1	1	1	1	1	.	1	0	0	0	0	0	0	0	0	1	1	0	1	1	1	1	1	1	1	1	.	1	.	1	1	1
763	0	.	.	0	1	1	1	1	1	1	1	1	.	0	1	1	1	1	.	.	1	.	0	0	0	1	1	1	1	1	1	0	0	0	0
764	1	20.83	29.12	1	1	1	1	1	1	1	1	1	.	1	1	0	1	1	.	.	0	.	1	1	1	1	1	1	1	1	0	0	0	0	0
765	1	15.87	26.33	0	0	0	0	0	0	0	1	1	1	1	1	1	1	1	1	1	0	0	1	1	1	1	1	1	1	1	0	0	0	0	0
766	1	25.42	25.3	0	0	0	0	0	0	0	0	1	1	1	1	1	1	0	0	0	0	0	1	0	0	0	1	1	1	1	1	1	1	1	1
767	0	.	.	1	1	1	1	1	0	0	0	1	0	0	0	1	1	1	1	1	0	0	1	1	1	1	1	1	1	1	1	0	0	0	0
768	0	.	.	0	0	0	0	0	0	0	0	.	1	1	1	1	1	1	1	1	1	0	0	0	0	0	0	0	0	0	.	.	0	0	0
769	0	.	.	1	1	.	1	1	1	1	0	1	1	1	1	0	1	1	1	1	1	1	1	0	0	0	0	.	0	0	1	1	0	0	1
770	0	.	.	1	1	1	0	0	0	0	0	1	.	1	1	0	.	1	.	.	1	.	1	1	1	1	1	1	1	1	0	0	0	0	0
771	1	17.97	16.42	.	1	1	1	1	1	1	.	0	1	1	1	0	.	0	0	0	0	0	1	0	.	.	.	.	0	0	0	0	0	0	.
772	0	.	.	1	1	1	1	1	0	1	0	1	1	1	1	1	1	0	0	0	0	0	1	1	1	1	1	1	1	1	1	1	1	1	1
773	1	2.58	26.33	1	1	1	1	1	0	1	0	0	0	0	1	1	1	1	1	1	0	0	0	0	0	1	1	1	1	1	0	1	1	1	0
774	0	.	.	0	1	1	1	0	1	1	1	0	1	1	1	1	1	1	1	1	.	1	1	1	0	0	1	1	1	1	1	1	1	1	1
775	0	.	.	.	0	0	0	1	1	0	.	1	.	1	0	0	.	1	.	.	0	.	1	1	.	.	.	.	1	0	1	0	1	1	.
776	1	8.18	22.68	0	0	0	0	0	0	0	0	0	0	0	1	.	1	1	1	1	1	1	0	0	0	0	0	1	1	1	1	1	1	1	1
777	1	9.28	17.48	1	0	0	0	0	0	0	0	0	0	0	0	.	1	1	0	0	0	0	1	1	1	1	1	1	1	1	0	1	1	1	1
778	1	5.08	28.9	1	0	0	0	0	0	1	0	0	0	0	0	0	0	0	0	0	0	0	0	1	1	1	1	1	1	1	1	1	0	0	0
779	1	20.93	14.37	1	1	1	1	1	1	1	1	1	1	1	1	1	1	1	1	1	1	0	0	0	0	0	0	0	0	0	1	0	0	0	1
780	0	.	.	1	1	1	1	1	1	0	1	1	1	1	1	1	0	0	0	1	1	.	0	0	0	0	0	0	0	0	0	0	1	1	1
781	1	10.4	22.57	1	1	1	1	1	1	0	0	0	0	0	1	1	1	1	1	1	0	0	1	1	1	0	0	0	0	0	1	1	0	0	0
782	0	.	.	0	1	1	1	1	0	1	1	1	0	1	0	0	1	1	1	0	0	0	0	0	0	0	0	0	0	0	0	0	0	1	0
784	1	9.67	23.43	1	1	1	1	1	0	0	1	1	1	1	1	0	0	0	0	0	1	1	0	0	0	0	0	0	1	1	1	0	0	0	0
785	0	.	.	0	0	0	0	0	1	1	1	1	.	1	1	.	1	1	.	.	1	.	1	1	1	1	1	1	1	1	1	.	0	0	0
786	1	23.17	20.2	0	0	0	0	0	0	0	0	0	0	0	0	0	0	0	0	0	0	0	1	1	1	1	0	0	0	0	0	0	0	0	0
787	1	10.83	19.05	1	1	1	1	1	0	0	0	0	1	1	1	0	1	1	1	0	0	0	1	0	0	1	1	1	1	1	1	1	1	1	1
788	0	.	.	0	0	1	0	0	1	1	1	1	.	0	0	0	0	0	.	.	0	.	1	0	0	0	0	1	1	1	1	1	1	.	1
789	1	11.62	.	0	0	1	0	0	1	1	1	1	1	1	1	0	1	1	1	1	1	1	0	0	0	0	0	0	0	0	1	1	1	1	0
790	0	.	.	0	1	1	1	1	1	1	1	1	0	0	1	0	1	1	0	0	0	.	1	1	1	1	0	1	0	0	1	0	0	0	0
791	0	.	.	1	1	1	1	0	1	1	0	1	1	1	1	1	1	1	1	1	0	1	1	0	0	0	0	0	0	0	1	1	1	1	1
792	0	.	.	0	0	1	0	0	1	1	0	1	0	0	0	0	1	1	.	0	0	0	1	1	1	1	1	1	1	1	1	1	1	1	1
793	1	15.2	21.33	0	0	0	0	0	0	0	0	0	0	0	0	0	0	0	0	0	1	1	1	1	1	1	1	1	1	1	0	0	1	1	0
794	0	.	.	0	0	0	0	0	1	1	1	.	.	1	1	1	1	0	.	.	0	.	1	0	1	1	0	1	0	0	0	1	1	.	1
796	0	.	.	.	1	0	0	0	1	1	.	1	.	1	1	1	.	1	.	.	0	.	0	0	.	.	.	.	1	1	1	1	1	1	.
797	0	.	.	0	1	0	1	1	0	0	0	1	1	1	1	0	1	1	0	0	0	1	0	0	0	0	0	1	0	0	0	0	0	.	0
799	0	.	.	.	0	0	1	1	1	1	.	1	.	0	0	0	.	0	.	.	0	.	0	1	.	.	.	.	0	0	1	.	1	1	.
800	0	.	.	1	0	0	0	0	0	1	1	1	1	1	1	1	1	1	1	1	1	.	1	1	1	1	1	1	1	1	1	.	1	1	1
801	0	.	.	0	0	1	1	1	1	1	1	0	0	0	0	0	0	0	0	0	1	1	1	1	1	1	1	1	1	1	0	0	0	0	0
802	0	.	.	0	0	0	0	0	0	1	1	1	.	1	1	0	1	1	.	.	1	.	1	1	1	1	1	.	1	1	0	1	1	1	1
803	1	24.12	20.28	1	1	1	0	0	0	0	0	1	0	0	1	0	1	0	0	0	0	0	0	0	0	0	0	0	0	0	1	1	1	1	1
804	0	.	.	.	1	1	1	1	.	1	.	1	.	0	1	1	.	1	.	.	.	.	0	0	.	.	.	.	0	0	1	1	0	0	.
805	0	.	.	1	1	1	1	1	1	1	1	1	.	1	1	1	.	1	.	.	1	.	1	1	0	.	0	.	0	0	0	1	1	1	.
806	0	.	.	.	0	0	0	0	0	1	.	1	.	1	1	0	.	1	.	.	.	.	0	0	.	.	.	.	0	.	0	0	0	0	.
807	1	13.35	21.03	1	1	1	1	1	0	0	0	0	0	0	1	1	1	1	1	1	1	1	1	0	1	1	1	1	1	1	1	1	1	1	0
808	0	.	.	0	0	0	0	0	1	1	1	.	1	1	1	0	1	1	1	1	1	1	0	0	0	1	1	1	1	1	1	1	1	1	1
809	0	.	.	1	1	1	1	1	1	1	1	1	1	1	1	0	0	0	0	0	0	0	1	1	1	1	1	1	1	1	0	0	0	0	0
810	1	23.38	15.6	0	0	0	0	0	1	1	1	0	0	0	0	0	0	0	0	0	0	0	0	1	1	1	1	1	1	1	1	0	0	0	0
811	0	.	.	1	1	1	1	1	1	1	1	1	0	0	1	1	1	1	1	1	1	1	0	0	0	0	1	1	1	1	1	1	1	.	1
812	0	.	.	1	1	.	0	0	0	1	0	1	1	0	1	1	1	1	1	1	1	1	1	1	1	1	1	1	1	.	0	0	0	0	0
813	1	28.55	28.4	1	1	1	1	1	1	1	1	0	0	0	0	0	0	0	0	0	0	0	1	0	0	0	0	0	0	0	0	1	1	1	1
814	1	25.78	16.92	1	1	1	1	1	1	1	1	1	1	0	0	0	0	0	0	0	0	0	0	0	0	0	0	0	0	0	0	1	1	1	1
817	1	29.53	8.58	1	1	1	1	1	0	0	0	0	0	0	1	1	1	1	1	1	1	1	0	0	0	1	0	0	0	0	0	.	0	0	1
818	0	.	.	1	1	1	1	1	1	1	1	1	0	0	0	0	0	0	0	0	0	0	0	1	0	0	0	0	1	1	1	1	1	1	1
819	1	31.05	40.35	0	0	0	0	0	1	0	1	0	1	1	1	0	1	1	1	0	0	0	0	0	0	0	0	0	0	0	0	0	0	0	1
820	0	.	.	0	0	0	0	0	0	0	0	.	0	0	0	0	0	0	.	.	1	0	0	0	0	0	0	1	0	0	0	0	0	0	0
821	1	16.52	21.15	0	.	.	.	0	0	0	0	1	.	0	1	.	.	1	.	.	0	.	0	1	0	.	0	.	1	1	0	.	0	1	0
822	0	.	.	.	1	1	1	1	1	1	.	0	.	0	0	1	.	1	.	.	0	.	0	1	.	.	.	.	0	0	0	1	1	1	.
823	1	17.43	32	1	1	1	1	1	0	0	0	0	0	0	0	1	0	0	0	0	0	0	0	1	1	1	1	1	1	1	1	1	0	0	0
824	1	18.87	32.58	0	1	1	1	1	0	0	0	1	0	0	0	0	0	0	0	0	0	0	0	0	0	0	0	0	0	0	1	0	0	0	1
825	1	28.78	28.02	1	1	1	1	1	0	0	0	1	1	1	1	0	0	0	0	0	0	0	0	0	0	0	0	1	1	1	0	0	0	0	0
826	1	18.28	30.35	0	0	0	0	0	1	1	1	0	0	0	0	1	1	1	0	0	0	0	0	1	1	1	0	0	0	0	1	1	1	1	1
827	1	14.75	23.43	0	0	0	0	0	1	0	1	0	0	0	0	0	0	0	0	0	0	0	0	0	0	0	1	1	1	1	0	0	1	1	1
828	0	.	.	0	0	0	0	0	0	1	1	1	1	1	1	1	1	0	0	0	0	0	0	0	0	0	0	0	0	0	0	0	0	0	1
829	1	26.58	13.08	0	0	0	0	0	0	0	0	0	1	1	1	0	1	1	1	1	0	0	0	0	0	0	0	0	0	0	0	0	0	0	0
830	1	19.88	25.21	0	0	0	1	1	1	1	1	1	1	1	1	0	0	0	0	0	0	0	0	0	1	1	1	1	1	1	0	1	1	1	0
831	0	.	.	0	0	0	0	0	0	0	0	1	.	1	1	0	0	0	.	.	0	.	1	1	1	1	1	1	1	1	1	.	1	1	1
832	0	.	.	0	1	1	0	1	1	1	1	0	1	0	1	1	1	1	1	1	1	0	0	0	0	0	1	1	1	1	1	1	1	1	1
833	0	.	.	1	0	1	1	1	1	1	1	1	1	0	0	0	1	0	0	1	1	1	0	1	1	1	1	1	1	1	0	0	0	0	0
834	0	.	.	0	0	0	0	0	1	0	0	.	1	1	1	0	1	1	1	1	1	1	1	1	1	1	1	1	1	1	1	1	1	1	1
835	0	.	.	.	1	0	1	1	1	1	.	0	.	0	1	1	.	1	.	.	1	.	1	1	.	0	0	.	0	0	0	.	1	1	1
836	0	.	.	1	1	1	1	1	0	1	1	1	1	1	1	1	1	1	.	1	1	0	1	1	1	1	1	1	1	1	.	1	0	0	0
837	0	.	.	1	0	0	0	0	0	1	1	1	1	0	0	1	0	0	1	1	0	1	0	0	0	0	0	1	0	0	1	1	1	1	1
838	0	.	.	1	1	1	1	1	0	0	0	1	.	1	1	1	1	1	.	.	1	.	1	0	0	1	1	1	1	0	1	0	1	1	1
839	0	.	.	0	0	0	0	0	0	1	0	1	.	1	1	0	.	1	.	.	1	.	0	0	0	0	0	1	0	0	0	0	0	0	1
840	0	.	.	1	1	1	1	1	1	1	1	1	.	0	0	1	.	0	.	.	0	.	1	0	0	1	0	1	1	1	0	1	1	1	.
841	0	.	.	0	0	0	0	0	0	0	0	0	0	1	1	1	1	1	1	1	1	1	0	0	0	0	0	0	0	0	0	1	1	1	1
842	1	27.21	22.31	1	1	1	1	1	1	1	1	0	0	0	0	0	0	0	0	1	0	0	1	1	1	0	0	0	0	0	0	0	1	1	1
843	0	.	.	0	0	0	0	1	1	0	1	1	1	1	1	0	0	0	0	0	1	1	0	0	0	1	1	.	1	1	1	1	0	1	0
845	1	29.12	37.58	0	0	0	0	1	1	1	1	0	0	0	0	0	0	0	0	0	0	0	1	1	1	1	1	1	1	1	1	0	0	0	0
846	0	.	.	1	1	1	1	0	0	1	0	1	.	1	1	0	1	0	.	.	0	.	1	1	0	0	0	0	0	0	0	1	1	1	1
847	0	.	.	0	0	0	0	0	1	1	1	1	1	1	0	0	0	0	0	0	0	1	1	1	1	0	0	1	1	1	1	0	0	0	0
848	1	9.21	18.12	1	1	1	0	1	1	1	1	1	0	0	0	.	0	0	0	0	0	0	1	0	0	0	0	1	1	1	1	0	0	0	0
850	0	.	.	0	0	0	0	1	1	1	1	1	1	1	1	0	1	1	.	0	0	0	0	0	0	0	0	1	0	0	0	0	1	1	1
851	0	.	.	0	0	0	0	0	0	1	1	1	0	0	1	0	1	0	0	0	1	1	1	1	1	1	1	1	1	1	1	.	0	.	0
852	1	21.55	21.53	1	1	1	1	1	1	1	1	1	1	1	1	1	1	0	0	0	0	0	1	1	1	0	0	0	0	0	0	0	0	0	0
853	0	.	.	0	0	0	0	0	0	1	0	1	1	1	1	0	1	1	1	1	0	0	0	1	1	1	1	1	1	1	0	0	0	.	0
854	0	.	.	1	1	1	1	0	0	0	0	1	.	0	0	1	0	0	.	.	0	.	0	0	1	0	0	1	0	1	0	1	1	1	1
855	0	.	.	1	1	1	1	0	0	1	1	1	.	0	0	0	1	0	.	.	0	.	1	0	0	1	0	1	0	0	0	0	0	0	.
856	0	.	.	.	1	1	1	1	1	0	.	1	.	1	1	0	.	0	.	.	0	.	1	1	.	.	.	.	0	0	0	0	0	0	.
857	0	.	.	1	1	1	1	1	1	1	1	1	.	1	1	0	.	1	.	.	0	.	1	1	0	.	.	1	0	0	1	0	1	1	.
858	0	.	.	1	1	0	1	1	0	0	1	1	0	0	1	1	1	1	1	1	0	1	0	0	1	1	1	1	1	1	0	0	0	0	1
859	1	10.98	19.4	0	0	0	0	0	0	0	0	1	1	1	1	1	1	1	1	1	1	1	0	0	0	0	0	0	0	0	1	.	0	0	1
860	1	19.08	13.65	1	0	0	0	0	0	1	0	1	1	1	1	1	1	0	0	0	0	0	0	1	1	1	1	1	1	1	1	0	0	0	0
861	1	23.75	16.37	0	1	1	1	1	0	0	0	0	0	0	0	1	0	0	0	0	0	0	0	0	0	0	1	1	1	1	0	1	1	1	1
862	1	35.2	24.48	1	1	1	1	1	1	1	1	1	0	0	0	1	1	1	1	1	0	0	1	1	0	0	0	0	0	0	0	0	0	0	0
863	0	.	.	1	1	1	1	1	0	0	0	1	.	1	1	1	1	1	.	.	0	.	1	1	1	0	0	0	1	1	0	0	0	.	0
864	0	.	.	0	1	1	1	1	1	1	1	1	0	1	0	1	0	0	0	0	0	0	0	0	0	0	0	1	0	0	0	0	0	0	1
865	0	.	.	1	1	1	1	1	1	1	1	0	.	1	1	0	1	1	.	.	0	.	1	1	0	0	0	.	0	0	0	0	0	0	0
866	0	.	.	0	1	1	1	1	1	0	0	.	1	1	1	0	1	1	1	1	0	1	1	0	0	1	0	0	0	0	0	.	1	0	0
867	0	.	.	0	1	1	0	0	0	0	0	0	0	0	0	1	1	0	0	0	0	0	0	0	1	0	1	1	1	1	1	1	1	1	1
868	0	.	.	1	1	1	1	1	1	1	1	1	.	1	1	1	1	1	.	.	0	.	0	1	1	1	1	1	1	1	1	0	0	0	0
869	0	.	.	1	1	0	1	1	1	1	1	0	1	0	0	.	0	0	.	.	0	.	0	0	0	0	0	.	0	0	0	1	1	1	1
870	1	26.52	18.02	1	0	0	1	1	1	1	1	1	0	0	1	0	0	0	0	0	0	0	0	0	0	0	0	0	0	0	0	1	0	0	1
871	1	23.38	10.58	0	0	0	0	0	0	0	0	1	0	0	0	0	0	0	0	0	0	0	1	0	0	0	0	0	0	0	0	.	0	0	0
872	0	.	.	0	0	1	0	0	0	0	0	1	1	1	1	1	1	1	1	1	1	0	0	0	0	0	0	0	0	0	0	1	1	1	1
873	1	25.28	20.03	1	1	1	1	1	0	0	0	1	1	1	1	0	.	0	0	0	0	0	1	0	0	0	0	1	1	1	1	0	1	1	1
874	0	.	.	1	0	0	0	0	0	0	0	1	.	1	0	0	.	0	.	.	0	.	1	1	0	1	0	1	0	0	0	0	1	1	1
875	0	.	.	0	0	0	0	0	0	0	0	1	1	1	1	0	0	1	1	1	0	1	0	0	0	0	0	1	0	0	0	.	1	.	0
876	1	37.2	21.27	0	0	0	0	0	0	1	0	1	1	1	1	.	1	1	1	1	1	1	0	0	0	0	1	1	1	1	0	.	0	0	0
877	1	37.28	24.05	0	1	1	1	1	1	1	1	1	0	0	0	0	0	0	0	0	0	0	1	0	0	0	0	0	0	0	0	0	0	0	0
878	1	31.25	26.62	0	0	0	0	0	0	0	0	0	0	0	0	0	1	1	1	1	1	0	1	1	1	1	1	1	1	1	1	0	0	0	1
879	0	.	.	1	1	0	0	0	0	1	1	0	0	0	0	0	0	0	0	0	0	1	0	0	0	0	0	0	0	0	.	1	1	1	1
880	1	23.9	13.93	0	1	1	1	1	1	1	0	1	0	0	0	0	0	0	0	0	0	0	0	0	0	0	0	0	0	0	1	1	1	1	1
881	1	20.7	17.27	1	1	1	1	1	1	1	1	0	1	0	0	0	0	0	0	1	1	1	1	1	1	1	1	1	1	1	1	1	0	0	1
882	0	.	.	0	0	0	0	0	0	0	1	0	.	0	0	0	0	0	0	0	1	0	0	0	0	0	1	1	1	.	1	1	1	1	0
883	0	.	.	1	1	1	0	0	0	1	0	1	1	1	1	1	1	1	1	1	1	1	1	1	1	1	1	1	1	1	1	0	0	1	0
884	0	.	.	1	1	1	1	1	1	1	1	1	.	1	1	1	1	0	.	.	0	.	0	0	0	0	1	1	1	1	1	0	0	.	0
885	0	.	.	1	1	1	1	1	1	0	0	0	.	0	0	0	0	1	.	.	1	.	1	1	1	0	0	0	0	0	0	0	0	0	1
886	0	.	.	.	1	1	1	1	1	1	.	1	.	1	1	.	.	0	.	.	0	.	0	0	.	.	.	.	0	0	0	0	0	0	.
887	1	10.13	15.8	0	0	0	0	0	1	0	0	1	1	1	1	0	0	0	0	0	0	0	1	0	0	0	0	0	0	0	1	0	1	1	0
888	0	.	.	0	0	0	0	0	0	0	0	1	1	1	1	0	1	0	0	0	0	1	0	1	1	1	1	1	1	1	.	1	1	1	1
889	1	2.2	21.53	0	0	0	0	0	0	0	0	1	0	0	0	0	0	0	0	0	1	0	1	0	0	0	0	0	1	1	1	0	1	1	1
890	1	10.83	22.21	0	0	0	0	0	0	0	0	0	0	0	0	0	0	0	0	0	0	0	1	1	0	0	0	0	0	1	0	1	0	0	0
891	0	.	.	0	1	1	1	1	1	0	0	1	1	1	1	1	1	1	1	1	1	1	0	1	1	1	1	1	1	1	1	0	1	1	1
892	1	3.37	20.52	1	1	1	1	0	0	0	0	1	1	1	1	1	1	1	0	0	0	0	0	1	1	1	1	1	1	1	0	0	0	0	0
893	1	3.8	21.05	0	0	0	0	0	1	1	0	0	0	0	0	0	0	0	1	1	0	0	0	0	0	0	0	0	0	0	0	0	0	0	0
894	0	.	.	0	1	1	1	1	1	1	1	1	.	1	1	0	.	1	.	.	1	.	0	1	0	1	1	1	1	1	0	0	0	0	0
895	1	21.48	20.46	1	1	1	1	1	0	0	0	0	0	0	0	0	0	1	1	1	0	0	0	0	0	0	0	0	0	0	0	1	1	1	1
896	1	6.46	25.1	1	0	0	0	0	0	0	0	0	0	1	1	0	1	1	1	1	1	1	0	0	0	0	0	0	0	0	0	0	0	0	0
897	0	.	.	0	0	0	1	1	0	1	1	1	1	1	1	1	1	1	1	1	1	1	1	1	1	1	1	1	1	1	.	1	1	1	0
898	1	4.97	29.37	1	1	1	1	1	1	0	1	1	1	1	1	1	1	1	1	1	1	1	0	0	0	0	0	1	1	1	1	0	0	0	0
899	1	12.07	20.17	1	1	1	1	1	1	1	1	1	1	1	1	1	1	1	1	0	0	0	1	1	1	1	0	0	0	0	0	0	0	0	0
900	1	4.08	30.7	1	1	1	1	0	0	0	0	1	1	0	0	0	0	0	0	0	0	0	1	1	1	1	1	1	1	1	0	1	1	1	1
901	0	.	.	1	1	1	1	1	1	1	1	0	0	0	0	0	1	1	1	1	1	1	1	1	1	1	1	1	1	1	1	1	1	1	1
902	0	.	.	0	0	0	0	0	0	0	0	0	1	1	1	.	.	1	1	1	1	0	1	1	1	0	0	0	0	0	1	.	1	.	1
903	0	.	.	0	0	0	0	0	1	1	1	1	1	1	0	0	0	0	0	0	1	1	1	1	1	1	1	1	1	1	1	0	0	0	0
904	1	7.52	25.38	0	1	1	1	1	1	1	1	1	1	1	1	0	1	1	1	1	1	1	1	0	0	0	1	0	0	0	1	0	0	0	0
905	1	14.53	15.18	.	1	.	0	0	0	0	.	1	1	1	0	0	.	0	0	.	0	0	0	0	.	.	.	.	0	0	1	.	1	1	.
906	0	.	.	1	1	1	1	1	1	1	.	.	1	1	1	0	1	1	1	1	0	0	1	0	0	1	0	1	0	0	0	0	0	0	1
907	1	10.72	31.1	0	0	0	0	0	0	0	0	0	0	0	0	0	0	0	0	0	1	1	1	0	0	0	0	0	0	0	1	1	1	1	1
908	1	16.67	9.2	1	1	1	1	1	0	1	0	1	1	1	0	0	1	0	0	0	0	0	0	0	0	0	0	0	0	0	0	1	1	1	1
909	1	16.77	19.53	0	0	0	0	0	1	1	1	0	0	0	0	0	0	0	0	1	1	1	1	1	1	1	1	1	1	1	1	1	1	1	1
910	1	14.27	16.57	0	0	0	0	0	0	0	0	1	0	0	1	0	1	1	1	0	0	0	0	0	0	0	0	0	0	0	1	0	0	0	0
911	0	.	.	0	1	0	1	1	1	1	1	.	.	1	1	0	0	0	1	1	1	1	0	1	1	1	1	1	1	1	.	0	1	1	1
912	1	20.35	20.25	0	0	0	0	0	0	0	0	1	0	0	0	0	0	1	1	1	0	0	1	1	0	0	0	0	0	0	0	0	0	0	0
913	0	.	.	.	0	0	0	0	1	1	1	0	.	0	1	1	.	1	.	.	1	.	1	1	.	.	1	.	1	1	0	0	1	1	1
914	1	22.6	17.52	1	0	0	0	0	0	0	0	0	0	0	0	0	0	0	0	0	0	0	0	1	1	1	1	1	1	1	1	0	1	1	1
915	0	.	.	.	0	1	0	0	1	1	.	0	.	1	0	0	.	1	.	.	0	.	0	1	.	.	.	.	0	0	1	0	0	0	.
916	1	14.58	22.2	0	0	0	1	0	1	1	1	1	1	1	0	0	0	0	0	0	0	0	1	1	1	0	0	0	0	0	0	1	1	1	1
917	0	.	.	1	1	1	1	1	1	1	1	1	1	1	1	.	1	1	1	1	1	0	0	0	0	0	0	1	0	0	1	0	0	0	0
918	1	13.17	25.13	1	0	0	0	0	0	0	0	0	0	1	1	0	1	1	1	1	0	0	1	0	0	1	1	1	1	1	1	1	1	1	1
919	1	27.52	20.35	1	1	1	1	1	1	0	1	1	1	1	0	1	0	0	0	0	0	0	1	1	1	1	1	1	1	1	1	0	0	0	1
920	0	.	.	1	0	0	0	0	0	0	0	1	0	0	0	1	0	0	0	0	1	1	1	1	1	0	1	1	1	1	.	0	0	0	0
921	0	.	.	1	1	1	1	1	1	1	1	1	1	1	1	0	0	0	0	0	0	0	1	1	1	1	1	1	1	1	1	1	0	0	0
922	0	.	.	1	1	0	0	0	0	0	0	1	1	1	1	0	1	1	1	0	0	0	1	0	0	0	0	1	0	0	0	1	1	1	1
923	0	.	.	0	0	0	0	0	0	1	1	1	1	1	0	1	0	0	0	0	1	1	0	1	1	1	1	1	1	1	.	0	0	0	0
924	1	12.5	19.28	1	1	1	1	1	0	0	0	0	0	0	0	0	0	0	0	0	0	0	0	0	0	0	0	0	0	0	1	1	1	1	0
925	1	23.46	8.45	0	0	0	0	0	0	0	0	0	0	1	1	1	1	1	0	0	0	0	0	0	0	0	0	0	0	0	0	0	0	0	1
926	1	23.85	16.92	0	0	0	0	0	1	0	1	1	1	1	1	.	0	0	0	0	0	0	1	1	1	0	0	0	0	0	0	.	1	1	1
927	1	12.25	19.21	0	0	0	0	0	0	0	0	1	1	1	1	1	1	1	1	0	1	0	1	0	0	0	0	0	0	0	0	0	1	1	0
928	1	12.75	29.25	0	0	0	0	0	0	0	0	0	0	1	1	1	1	1	1	1	1	1	1	0	0	1	1	1	1	1	1	1	1	0	1
929	0	.	.	0	0	0	0	0	1	1	1	1	.	0	0	1	0	0	0	0	0	0	1	1	1	1	1	1	1	1	1	0	0	1	0
930	0	.	.	1	1	1	1	1	1	1	1	1	1	1	1	1	1	1	1	1	1	1	1	1	1	0	0	1	0	0	0	1	1	1	1
931	0	.	.	0	0	0	1	1	0	1	0	0	.	1	0	1	1	0	.	1	1	1	1	1	0	0	0	0	1	1	0	1	1	0	0
932	0	.	.	0	0	0	0	0	1	1	1	1	1	1	1	0	1	1	1	1	1	1	1	1	1	1	1	1	1	1	1	1	1	1	1
933	1	7.73	21.35	0	0	.	.	1	0	0	1	0	1	0	0	.	.	0	1	1	1	1	0	0	1	1	0	1	1	1	0	.	0	0	0
934	1	12.82	15.88	0	0	0	0	1	0	1	1	0	1	1	1	1	1	1	1	1	1	1	1	0	0	0	0	0	0	0	0	0	0	0	1
935	0	.	.	1	1	1	1	1	0	0	0	0	.	1	1	0	1	1	.	.	1	1	1	1	1	1	1	1	1	1	1	1	1	1	1
936	0	.	.	.	1	1	0	0	0	0	.	1	.	1	1	1	.	1	.	.	.	.	1	1	.	.	.	.	1	1	1	1	1	1	.
937	1	6.7	21.02	0	0	0	0	0	0	1	0	0	1	1	1	0	1	0	0	0	1	1	1	1	1	1	1	1	1	1	0	0	0	0	0
938	1	3.85	28.85	0	0	0	0	0	0	0	0	1	1	1	1	0	1	1	1	0	0	0	1	0	0	0	0	0	0	0	1	0	1	1	0
940	0	.	.	1	0	1	1	1	0	0	0	1	.	1	1	0	1	1	.	.	1	.	0	0	0	0	0	0	0	0	0	1	1	1	1
941	0	.	.	1	1	0	1	1	1	1	1	1	1	0	0	0	.	0	0	0	0	0	1	0	0	0	0	.	0	0	0	.	1	1	1
942	1	3.6	19.48	1	0	0	0	0	0	0	0	1	0	0	0	1	1	1	1	0	0	0	1	0	0	0	0	0	0	0	0	0	0	0	0
943	1	12.97	16.28	1	1	0	0	0	0	0	0	1	0	0	0	0	0	0	0	0	0	1	0	0	1	1	0	0	0	0	0	0	0	0	0
944	0	.	.	0	0	0	0	0	0	0	0	1	1	1	1	1	1	1	1	1	0	1	1	1	1	1	1	1	1	1	1	1	1	1	1
945	0	.	.	0	0	0	0	0	0	0	1	1	.	0	0	0	0	0	.	.	0	.	1	1	1	1	1	1	1	1	1	1	1	1	1
946	0	.	.	0	0	0	0	0	0	0	0	.	1	.	0	0	1	0	0	1	0	.	1	1	1	1	1	1	1	1	1	.	1	.	0
947	0	.	.	1	1	0	1	1	0	0	0	1	1	1	1	0	1	1	1	1	1	1	1	1	0	0	0	0	0	0	0	0	0	1	0
948	0	.	.	.	0	0	0	0	0	0	.	0	.	0	0	0	.	0	.	.	0	.	0	0	.	.	.	.	0	0	0	0	0	0	.
949	1	14.82	18.18	0	0	0	0	0	0	0	0	1	1	1	1	1	1	1	0	0	0	0	0	1	1	1	1	1	1	1	1	0	0	0	0
950	0	.	.	.	1	.	1	1	1	1	.	0	.	0	0	.	.	0	.	.	1	.	1	1	.	.	.	.	0	0	0	0	1	1	.
951	0	.	.	1	1	1	1	1	1	1	1	1	1	1	1	1	1	1	1	1	0	0	0	0	1	0	0	1	0	0	0	0	0	0	0
952	0	.	.	1	1	1	1	0	0	0	0	1	1	1	1	1	1	1	1	1	1	1	1	1	0	0	0	0	0	0	1	1	1	1	1
953	0	.	.	1	1	0	1	1	1	1	1	1	0	1	1	0	0	1	0	1	0	1	0	0	1	1	1	1	1	1	1	1	1	1	1
954	1	24.33	14	0	1	1	1	1	1	0	0	1	0	0	0	0	0	0	0	0	0	0	0	0	0	0	0	0	0	0	0	0	0	0	0
955	0	.	.	1	1	1	1	1	1	0	0	1	1	1	1	1	1	1	1	1	0	1	1	1	1	1	1	1	1	1	1	1	1	1	1
956	1	13.38	21.46	1	0	0	0	0	0	0	0	0	0	0	0	0	0	0	0	0	0	0	1	1	1	1	1	1	1	1	1	0	0	0	0
957	0	.	.	0	0	0	0	0	0	0	1	0	.	1	1	0	1	1	.	.	1	.	1	1	1	1	1	1	1	1	1	1	0	0	0
958	1	9.28	23.46	0	0	0	0	0	0	1	0	0	0	0	1	.	1	1	0	0	0	0	0	0	0	0	0	0	0	0	.	.	1	1	1
959	0	.	.	1	1	0	0	0	0	0	1	1	.	1	1	1	.	1	.	.	1	.	0	0	1	0	0	1	0	0	0	1	1	1	0
960	0	.	.	1	0	0	0	1	1	1	1	.	.	1	1	0	1	1	.	.	0	.	0	0	0	0	0	.	0	0	0	1	1	1	1
961	0	.	.	1	1	0	1	1	1	1	1	1	.	0	0	0	0	0	.	.	1	.	1	1	0	0	1	1	1	1	1	1	1	1	0
962	0	.	.	1	1	1	1	1	0	0	0	1	.	0	1	1	1	1	.	0	1	.	0	0	0	0	0	1	0	0	0	1	1	1	1
963	1	7.43	19	0	0	0	0	0	0	0	0	0	0	0	0	0	0	0	0	0	0	0	1	1	1	1	1	1	1	1	1	0	0	0	0
964	1	16.4	14.28	1	1	1	1	1	1	1	1	1	0	1	1	1	1	1	0	0	0	0	1	0	1	1	0	0	0	0	0	0	1	1	1
965	1	18.65	21.12	0	0	0	0	0	0	0	0	0	0	0	0	1	0	0	0	0	0	0	1	1	1	1	1	1	1	1	0	1	0	0	1
966	0	.	.	.	0	0	0	1	1	1	.	1	.	1	1	.	.	1	.	.	0	.	0	1	.	.	.	.	1	1	0	0	0	0	.
967	0	.	.	1	1	1	0	0	0	0	1	0	0	0	1	0	1	1	1	1	1	1	1	1	1	1	1	1	1	1	1	1	1	0	0
968	1	7.38	21.18	1	0	1	1	1	1	0	0	1	0	0	0	0	0	0	0	0	0	0	0	0	0	0	0	0	0	0	.	0	0	0	0
969	1	19.15	19.57	.	0	0	0	1	1	1	1	1	1	1	1	0	0	0	0	0	0	0	1	0	0	0	0	1	0	0	1	1	0	0	0
970	0	.	.	1	1	1	1	1	1	0	0	1	0	0	0	0	0	0	0	0	0	0	0	0	0	0	0	0	0	0	0	.	0	0	0
971	0	.	.	1	1	1	1	1	1	1	1	0	1	1	1	0	1	1	1	0	0	0	0	0	0	0	0	0	0	0	0	1	1	1	1
972	1	8.68	30.28	.	0	0	0	0	1	1	.	0	.	.	1	0	.	0	.	.	.	.	0	0	.	.	.	.	0	0	1	.	1	1	.
973	0	.	.	1	1	1	1	1	1	1	1	0	0	0	0	0	1	0	0	0	1	1	1	1	1	1	0	0	0	0	0	0	0	0	1
974	0	.	.	1	1	1	1	0	0	0	0	1	1	0	0	.	0	0	0	0	1	1	0	0	0	1	1	1	1	1	1	1	1	1	1
975	1	8.21	26.27	1	1	1	1	1	0	0	0	1	0	1	1	0	1	1	1	1	0	1	0	0	1	1	1	1	1	1	1	1	1	1	1
976	1	18.23	39.52	.	0	1	0	0	1	1	.	1	0	0	0	0	.	1	1	1	1	1	1	1	.	.	.	.	0	0	1	0	0	0	.
977	0	.	.	1	1	1	1	1	1	1	1	0	0	0	1	0	1	1	1	1	0	0	.	1	0	1	1	1	1	1	1	.	1	1	1
978	1	9.1	27.46	.	0	.	0	0	0	0	.	1	.	1	1	0	.	1	1	0	0	0	0	0	.	.	.	.	1	1	1	1	1	1	.
979	1	19.5	17.65	.	1	1	1	1	1	0	.	1	1	1	1	1	.	0	0	.	.	0	0	1	.	.	.	.	0	0	.	.	1	1	.
980	1	10.38	24.23	.	0	0	0	0	0	0	.	0	0	1	0	1	.	1	1	1	0	0	1	1	.	.	.	.	1	1	0	1	1	1	.
981	0	.	.	1	1	1	1	1	1	1	1	1	1	1	1	0	0	0	0	0	0	0	1	0	0	0	0	0	0	0	0	0	1	1	1
982	1	11.97	24.15	.	0	1	0	0	0	0	.	0	0	0	0	0	.	0	1	1	1	1	1	1	.	.	.	.	0	0	0	.	1	1	.
983	0	.	.	1	0	0	0	0	1	1	1	1	1	1	0	0	0	0	0	0	0	0	1	1	1	1	1	1	1	1	1	1	1	1	1
984	0	.	.	1	1	1	1	0	1	1	1	1	1	1	1	0	1	1	1	1	1	1	1	0	0	0	1	1	1	1	1	0	0	0	0
985	1	5.6	23.35	.	1	1	1	0	0	0	.	0	1	1	1	0	.	1	1	1	1	1	0	0	.	.	.	.	0	0	1	.	1	1	.
986	0	.	.	0	0	0	0	0	1	1	1	1	.	0	1	0	1	1	.	.	0	.	0	1	0	0	1	1	1	1	1	.	1	.	1
987	1	22.53	33.2	1	1	1	1	1	0	1	1	1	0	0	0	1	0	0	1	1	1	.	1	1	1	1	1	1	1	1	.	0	0	0	0
988	0	.	.	0	0	0	0	0	1	1	1	0	0	0	0	0	0	0	0	0	1	1	1	1	1	1	.	1	0	1	0	0	0	0	1
989	0	.	.	0	1	1	1	1	1	1	1	0	0	0	0	0	0	0	0	0	1	1	1	1	1	1	1	1	1	1	1	1	1	1	1
990	1	23.75	33.53	0	0	0	0	0	0	1	0	1	.	0	0	0	1	1	.	.	1	.	1	1	1	1	1	1	1	1	1	1	1	1	1
991	1	13.03	20.9	.	0	0	0	0	0	0	.	0	0	0	1	0	.	1	1	1	1	1	0	0	.	.	.	.	1	1	1	1	1	0	.
992	0	.	.	0	0	0	1	0	1	1	0	0	0	0	0	.	0	0	0	1	0	0	1	0	1	1	1	1	1	1	1	1	1	1	1
993	1	24.02	22.75	.	1	1	1	1	0	0	.	1	.	1	1	0	.	1	.	.	1	.	1	1	.	.	.	.	0	0	0	.	1	1	.
994	1	26.85	25.3	.	0	1	0	0	0	0	.	0	1	1	1	0	.	1	1	1	1	1	0	0	.	.	.	.	1	1	1	0	0	0	.
995	1	12.83	16.65	.	1	1	1	1	1	1	.	0	0	0	0	0	.	0	0	0	0	0	1	0	.	.	.	.	1	1	1	0	0	.	.
996	1	27.18	11.1	.	0	1	0	0	0	0	.	0	0	0	0	1	.	0	0	0	0	0	0	0	.	.	.	.	0	.	0	1	1	1	.
997	0	.	.	0	0	0	1	1	1	1	1	0	0	0	0	1	1	1	0	0	0	0	0	0	0	0	0	0	0	0	0	.	1	1	1
998	0	.	.	0	0	0	1	1	1	0	0	1	0	1	1	1	1	1	1	0	0	0	0	0	0	1	1	1	1	1	1	.	1	1	1
999	0	.	.	1	0	0	0	0	0	0	0	1	1	0	0	0	0	0	0	0	1	1	0	0	0	1	1	1	1	1	1	.	0	0	0
1000	1	29.57	16.62	.	1	1	1	1	1	1	.	0	0	0	1	1	.	1	1	1	0	0	1	0	.	.	.	.	0	0	1	0	0	.	.
1001	0	.	.	1	1	1	0	0	0	0	1	0	1	0	1	0	.	1	0	0	1	1	0	0	0	1	1	1	1	1	1	0	1	0	0
1002	0	.	.	1	1	1	1	1	.	1	1	1	.	0	1	0	1	0	.	.	0	.	1	0	0	0	1	1	1	1	0	0	0	0	0
1003	0	.	.	1	1	1	1	0	0	0	0	0	0	0	1	1	1	0	0	0	0	0	0	0	0	0	0	0	0	0	0	0	1	0	1
1004	0	.	.	1	1	1	1	1	1	1	1	1	1	1	1	1	1	1	1	1	0	0	.	1	1	1	1	1	1	1	0	0	0	0	0
1005	0	.	.	1	1	1	1	1	1	1	1	1	1	1	1	1	1	1	1	1	0	0	0	1	1	1	0	1	0	0	0	1	1	1	1
1006	0	.	.	0	0	0	0	0	0	0	0	1	0	1	1	1	1	1	1	0	0	1	1	1	1	0	0	0	0	0	.	1	1	.	0
1007	1	23.62	21.65	0	0	0	0	0	0	0	0	0	.	1	1	.	1	1	.	.	1	.	0	0	0	1	1	1	1	1	1	1	1	1	1
1008	1	22.03	23.13	0	0	0	0	0	1	0	0	1	0	0	0	0	0	0	0	1	1	1	0	0	0	0	0	0	0	0	0	1	1	1	1
1009	0	.	.	0	0	1	0	1	1	1	1	1	.	0	0	0	.	0	.	.	0	.	1	1	0	0	0	1	0	0	1	1	1	1	1
1011	1	31.65	20.08	.	1	1	0	0	1	0	.	0	.	1	1	0	.	1	.	.	.	.	1	0	.	.	.	.	0	0	1	0	1	.	.
1012	1	24.52	23.33	0	0	0	0	0	0	1	1	1	1	1	1	0	1	0	0	0	1	1	1	1	1	1	0	0	0	0	.	0	1	1	1
1013	0	.	.	1	1	1	1	1	1	1	1	1	1	1	1	0	1	1	1	1	1	1	1	1	0	0	0	0	1	0	.	1	1	1	1
1014	0	.	.	1	1	1	1	0	0	0	0	1	1	1	1	0	0	0	0	0	0	0	1	1	1	1	1	1	1	1	1	1	1	1	1
1015	1	20.28	18.7	.	0	1	0	0	0	0	.	0	1	1	1	0	.	1	1	1	1	1	1	0	.	.	.	.	0	0	1	0	0	0	.
1016	1	28.33	15.45	.	1	1	1	1	1	1	.	0	0	1	1	0	.	1	1	.	1	1	1	0	.	.	.	.	0	0	1	.	1	1	.
1017	1	14.77	22.12	1	1	1	1	0	0	0	0	1	1	1	1	0	1	1	1	1	1	1	1	0	0	0	0	0	0	1	.	0	1	0	0
1018	0	.	.	0	0	0	0	0	0	0	0	1	1	1	1	1	1	1	1	1	1	1	1	1	1	1	1	1	1	1	1	1	1	1	1
1019	1	25.27	22.05	.	1	1	1	1	1	1	.	0	.	0	0	0	.	1	.	.	.	.	0	0	.	.	.	.	0	0	1	0	0	.	.
1020	1	30.46	25.2	.	0	0	0	0	0	0	.	0	1	1	1	.	.	1	1	1	0	0	1	0	.	.	.	.	1	1	1	1	1	.	.
1021	1	17.6	31.33	0	0	0	0	0	0	1	1	1	.	0	0	0	0	0	.	0	1	1	0	0	0	1	1	.	1	1	1	.	1	1	1
1022	1	17.97	23.2	1	1	1	1	1	1	1	1	1	0	0	0	0	1	0	0	0	0	0	0	0	1	0	0	1	0	0	1	0	0	0	1
1023	0	.	.	0	0	0	0	0	0	0	0	0	1	1	1	1	1	1	1	1	1	1	1	1	1	1	1	1	1	1	1	.	1	1	1
1024	1	14.2	22.08	.	0	1	1	1	1	1	.	0	.	1	0	.	.	1	.	.	1	.	0	0	.	.	.	.	0	0	0	0	1	1	.
1025	0	.	.	1	1	1	0	0	1	1	1	0	0	0	0	0	0	0	0	0	0	0	0	0	0	0	1	1	1	1	1	1	1	1	1
1026	1	32.37	24.12	1	1	1	1	1	1	1	1	1	0	0	0	0	0	0	0	0	0	0	0	0	0	0	0	0	0	1	0	1	1	0	0
1027	0	.	.	0	0	0	0	0	.	0	0	1	.	0	0	0	0	0	.	.	1	.	0	0	0	0	0	0	0	.	.	.	1	1	1
